# Supplementary material for: Meta-analysis data for 104 Energy-Economy Nexus papers
Source: Data Brief. 2017 Apr 26;12:589–92. doi: 10.1016/j.dib.2017.04.023 (PMC5430162; doi:10.1016/j.dib.2017.04.023)
Supplement: Supplementary file 1 — Supplementary material [file mmc2.xlsx]

## Sheet: DISAGGREG
Authors	Author 1	Journal_title	Journal ISSN	Country of the first author	Geo_area	Geo_char	USA_only	China_only	EU_only	No_cross_sections	No_observations	Length_of_study_years	Sample size	Year_of_publication	Frequency	Overall_econ_level	Panel data	Single_region	Sectoral	Multiple energy types	Multivariate	Prod_control_variables	Price_as_control_var	EKC_link	Estim_method_causality	Cointegration_testing	Cointegration_method	Structural breaks considered	Significance_level_used	Correction_for_multiple_testing	Energy_types	Variables_Per_capita	Basic_causality_direction_concluded	Sign_of_causality_considered	no_of_separate_individual_estimates	Causalityfound	Number of citations
Authors	Auth1	Journal	JournalISSN	Countryauthor	Geoarea	Geochar	USAonly	Chinaonly	EUonly	NoCross	NoObs	LengthStudy	SampleSize	PublicationYear	Frequency	OverallEconLevel	PanelData	SingleRegion	Sectoral	MultiEnTypes	Multivariate	ProdCtrlVars	PriceCtrl	EKCLink	CausalMethod	Cointegration	CointegrationMethod	StructBreaks	SignifLevel	MultTestingCorr	EnergyTypes	VarsPerCap	CausalDirection	CausalSign	NoSepIndivEstim	CausalYes	NoCitations
J. Asafu-Adjaye	J. Asafu-Adjaye	Energy Economics	1409883	Australia	2	India	0	0	0	1	23	23	23	2000	1	2	0	0	1	0	1	1	1	0	1	1	3	0	2	0	1	3	2	1		1	358
J. Asafu-Adjaye	J. Asafu-Adjaye	Energy Economics	1409883	Australia	2	Indonesia	0	0	0	1	23	23	23	2000	1	2	0	0	1	0	1	1	1	0	1	1	3	0	2	0	1	3	2	1		1	358
J. Asafu-Adjaye	J. Asafu-Adjaye	Energy Economics	1409883	Australia	2	Philippines	0	0	0	1	25	25	25	2000	1	2	0	0	1	0	1	1	1	0	1	1	3	0	2	0	1	3	4	1		1	358
J. Asafu-Adjaye	J. Asafu-Adjaye	Energy Economics	1409883	Australia	2	Thailand	0	0	0	1	25	25	25	2000	1	2	0	0	1	0	1	1	1	0	1	1	3	0	2	0	1	3	4	1		1	358
Ugur Soytas, Ramazan Sari	Ugur Soytas	Energy Economics	1409883	Turkey	4	Brazil	0	0	0	1	43	43	43	2003	1	2	0	0	1	0	0	1	0	0	1	1	3	0	3	0	1	3	1	1		0	336
Ugur Soytas, Ramazan Sari	Ugur Soytas	Energy Economics	1409883	Turkey	3	Russia	0	0	0	1	43	43	43	2003	1	3	0	0	1	0	0	1	0	0	1	1	3	0	3	0	1	3	1	1		0	336
Ugur Soytas, Ramazan Sari	Ugur Soytas	Energy Economics	1409884	Turkey	2	India	0	0	0	1	43	43	43	2003	1	1	0	0	1	0	0	1	0	0	1	1	3	0	3	0	1	3	1	1		0	336
Ugur Soytas, Ramazan Sari	Ugur Soytas	Energy Economics	1409885	Turkey	4	Mexico	0	0	0	1	43	43	43	2003	1	2	0	0	1	0	0	1	0	0	1	1	3	0	3	0	1	3	1	1		0	336
Ugur Soytas, Ramazan Sari	Ugur Soytas	Energy Economics	1409886	Turkey	6	Canada	0	0	0	1	43	43	43	2003	1	3	0	0	1	0	0	1	0	0	1	1	3	0	3	0	1	3	1	1		0	336
Ugur Soytas, Ramazan Sari	Ugur Soytas	Energy Economics	1409887	Turkey	3	UK	0	0	1	1	43	43	43	2003	1	3	0	0	1	0	0	1	0	0	1	1	3	0	3	0	1	3	1	1		0	336
Ugur Soytas, Ramazan Sari	Ugur Soytas	Energy Economics	1409888	Turkey	6	USA	1	0	0	1	43	43	43	2003	1	3	0	0	1	0	0	1	0	0	1	1	3	0	3	0	1	3	1	1		0	336
Ugur Soytas, Ramazan Sari	Ugur Soytas	Energy Economics	1409883	Turkey	3	Turkey	0	0	0	1	43	43	43	2003	1	3	0	0	1	0	0	1	0	0	1	1	3	0	3	0	1	3	2	1		1	336
Ugur Soytas, Ramazan Sari	Ugur Soytas	Energy Economics	1409884	Turkey	3	France	0	0	1	1	43	43	43	2003	1	3	0	0	1	0	0	1	0	0	1	1	3	0	3	0	1	3	2	1		1	336
Ugur Soytas, Ramazan Sari	Ugur Soytas	Energy Economics	1409885	Turkey	3	Germany	0	0	1	1	43	43	43	2003	1	3	0	0	1	0	0	1	0	0	1	1	3	0	3	0	1	3	2	1		1	336
Ugur Soytas, Ramazan Sari	Ugur Soytas	Energy Economics	1409886	Turkey	2	Japan	0	0	0	1	43	43	43	2003	1	3	0	0	1	0	0	1	0	0	1	1	3	0	3	0	1	3	2	1		1	336
Ugur Soytas, Ramazan Sari	Ugur Soytas	Energy Economics	1409883	Turkey	2	Indonesia	0	0	0	1	33	33	33	2003	1	1	0	0	1	0	0	1	0	0	1	1	3	0	3	0	1	3	1	1		0	336
Ugur Soytas, Ramazan Sari	Ugur Soytas	Energy Economics	1409883	Turkey	2	Korea	0	0	0	1	39	39	39	2003	1	3	0	0	1	0	0	1	0	0	1	1	3	0	3	0	1	3	3	1		1	336
Ugur Soytas, Ramazan Sari	Ugur Soytas	Energy Economics	1409883	Turkey	3	Poland	0	0	1	1	30	30	30	2003	1	3	0	0	1	0	0	1	0	0	1	1	3	0	3	0	1	3	1	1		0	336
Ugur Soytas, Ramazan Sari	Ugur Soytas	Energy Economics	1409883	Turkey	2	Italy	0	0	1	1	43	43	43	2003	1	3	0	0	1	0	0	1	0	0	1	1	3	0	3	0	1	3	3	1		1	336
Ugur Soytas, Ramazan Sari	Ugur Soytas	Energy Economics	1409883	Turkey	4	Argentina	0	0	0	1	41	41	41	2003	1	3	0	1	1	0	0	1	0	0	1	1	3	0	3	0	1	3	4	1		1	336
Chien-Chiang Lee	Chien-Chiang Lee	Energy Economics	1409883	Taiwan	1	18 developing countries	0	0	0	18	27	27	486	2005	1	4	1	0	1	0	1	2	0	0	4	1	4	0	1	0	1	1	2	1		1	286
Ugur Soytas, Ramazan Sari, Bradley T. Ewing	Ugur Soytas	Ecological Economics	9218009	Turkey	6	USA	1	0	0	1	45	45	45	2007	1	3	0	1	3	0	1	4	0	1	2	0	1	1	1	0	1	1	1	1		0	225
Wankeun Oh, Kihoon Lee	Wankeun Oh	Energy Economics	1409883	South Korea	2	South Korea	0	0	0	1	30	30	30	2004	1	3	0	1	1	1	1	4	1	0	1	1	3	0	1	0	1	1	4	1		1	205
Chien-Chiang Lee, Chun-Ping Chang	Chien-Chiang Lee	Resource and Energy Economics	9287655	Taiwan	2	16 Asian countries	0	0	0	16	32	32	512	2008	1	4	1	0	1	1	1	4	0	0	4	1	4	0	1	0	1	1	2	1		1	199
Chien-Chiang Lee, Chun-Ping Chang	Chien-Chiang Lee	Resource and Energy Economics	9287656	Taiwan	2	APEC	0	0	0	9	32	32	288	2008	1	4	1	0	1	1	1	4	0	0	4	1	4	0	1	0	1	1	2	1		1	199
Chien-Chiang Lee, Chun-Ping Chang	Chien-Chiang Lee	Resource and Energy Economics	9287657	Taiwan	2	ASEAN	0	0	0	5	32	32	160	2008	1	4	1	0	1	1	1	4	0	0	4	1	4	0	1	0	1	1	2	1		1	199
Ugur Soytas, Ramazan Sari	Ugur Soytas	Ecological Economics	9218009	Turkey	3	Turkey	0	0	0	1	41	41	41	2009	1	2	0	1	1	0	1	4	0	1	2	0	1	1	2	0	1	3	1	1		0	197
Nicholas Apergis, James E. Payne	Nicholas Apergis	Energy Economics	1409883	Greece	4	Central America	0	0	0	6	25	25	150	2009	1	4	1	0	1	1	1	4	0	0	1	1	4	0	2	0	1	3	2	1		1	167
James B. Ang	James B. Ang	Journal of Policy Modeling	1618938	Australia	2	Malaysia	0	0	0	1	29	29	29	2008	1	2	0	1	1	1	1	1	0	1	1	1	3	1	2	0	1	2	3	1		1	163
Cutler J. Cleveland, Robert K. Kaufmann, David I. Stern	Cutler J. Cleveland	Ecological Economics	9218009	USA	6	USA	1	0	0	1	50	50	50	2000	1	3	0	1	1	1	1	1	1	0	1	1	3	0	3	0	2	1	3	1		1	157
Cutler J. Cleveland, Robert K. Kaufmann, David I. Stern	Cutler J. Cleveland	Ecological Economics	9218009	USA	6	USA	1	0	0	1	50	50	50	2000	1	3	0	1	1	1	0	1	1	0	1	1	3	0	3	0	2	1	1	1		0	157
Galip Altinay, Erdal Karagol	Galip Altinay	Energy Economics	1409883	Turkey	3	Turkey	0	0	0	1	51	51	51	2005	1	2	0	1	1	0	0	1	1	0	1	1	3	1	2	0	3	1	2	1		1	145
Bwo-Nung Huang, M.J. Hwang	Bwo-Nung Huang	Ecological Economics	9218009	Taiwan	1	Low income countries	0	0	0	19	32	32	608	2008	1	1	1	0	1	0	1	4	1	1	1	0	1	0	2	0	1	3	1	3		0	138
Bwo-Nung Huang, M.J. Hwang	Bwo-Nung Huang	Ecological Economics	9218009	Taiwan	1	Lower middle income countries	0	0	0	22	32	32	704	2008	1	1	1	0	1	0	1	4	1	1	1	0	1	0	2	0	1	3	3	3		1	138
Bwo-Nung Huang, M.J. Hwang	Bwo-Nung Huang	Ecological Economics	9218009	Taiwan	1	Upper middle income countries	0	0	0	15	32	32	480	2008	1	2	1	0	1	0	1	4	1	1	1	0	1	0	2	0	1	3	3	3		1	138
Bwo-Nung Huang, M.J. Hwang	Bwo-Nung Huang	Ecological Economics	9218009	Taiwan	1	High income countries	0	0	0	26	32	32	832	2008	1	3	1	0	1	0	1	4	1	1	1	0	1	0	2	0	1	3	3	3		1	138
Bwo-Nung Huang, M.J. Hwang	Bwo-Nung Huang	Ecological Economics	9218010	Taiwan	1	World	0	0	0	82	32	32	2624	2008	1	4	1	0	1	0	1	4	1	1	1	0	1	0	2	0	1	3	4	3		1	138
Jay Squalli	Jay Squalli	Energy Economics	1409883	UAE	2	Indonesia	0	0	0	1	24	24	24	2007	1	1	0	0	1	0	0	1	1	0	5	1	5	1	3	0	3	3	2	3		1	138
Jay Squalli	Jay Squalli	Energy Economics	1409884	UAE	5	Nigeria	0	0	0	1	24	24	24	2007	1	1	0	0	1	0	0	1	1	0	5	1	5	1	3	0	3	3	2	3		1	138
Jay Squalli	Jay Squalli	Energy Economics	1409885	UAE	4	Venezuela	0	0	0	1	24	24	24	2007	1	3	0	0	1	0	0	1	1	0	5	1	5	1	3	0	3	3	2	3		1	138
Jay Squalli	Jay Squalli	Energy Economics	1409886	UAE	5	Algeria	0	0	0	1	24	24	24	2007	1	2	0	0	1	0	0	1	1	0	5	1	5	1	3	0	3	3	3	3		1	138
Jay Squalli	Jay Squalli	Energy Economics	1409887	UAE	5	Iraq	0	0	0	1	24	24	24	2007	1	2	0	0	1	0	0	1	1	0	5	1	5	1	3	0	3	3	3	3		1	138
Jay Squalli	Jay Squalli	Energy Economics	1409888	UAE	5	Kuwait	0	0	0	1	24	24	24	2007	1	3	0	0	1	0	0	1	1	0	5	1	5	1	3	0	3	3	3	3		1	138
Jay Squalli	Jay Squalli	Energy Economics	1409889	UAE	5	Libya	0	0	0	1	24	24	24	2007	1	2	0	0	1	0	0	1	1	0	5	1	5	1	3	0	3	3	3	3		1	138
Jay Squalli	Jay Squalli	Energy Economics	1409890	UAE	5	UAE	0	0	0	1	24	24	24	2007	1	3	0	0	1	0	0	1	1	0	5	1	5	1	3	0	3	3	3	3		1	138
Jay Squalli	Jay Squalli	Energy Economics	1409891	UAE	5	Iran	0	0	0	1	24	24	24	2007	1	2	0	0	1	0	0	1	1	0	5	1	5	1	3	0	3	3	4	3		1	138
Jay Squalli	Jay Squalli	Energy Economics	1409892	UAE	5	Qatar	0	0	0	1	24	24	24	2007	1	3	0	0	1	0	0	1	1	0	5	1	5	1	3	0	3	3	4	3		1	138
Jay Squalli	Jay Squalli	Energy Economics	1409883	UAE	5	Saudi Arabia	0	0	0	1	24	24	24	2007	1	3	0	0	1	0	0	1	1	0	5	1	5	1	3	0	3	3	4	3		1	138
George Hondroyiannis, Sarantis Lolos, Evangelia Papapetrou	George Hondroyiannis	Energy Economics	1409883	Greece	3	Greece	0	0	1	1	37	37	37	2002	1	3	0	1	2	1	1	1	1	0	1	1	3	1	2	0	1	1	4	1		1	128
Jiahai Yuan, Changhong Zhao, Shunkun Yu, Zhaoguang Hu	Jiahai Yuan	Energy Economics	1409883	China	2	China	0	1	0	1	27	27	27	2007	1	2	0	1	2	0	0	1	0	0	1	1	3	0	2	0	3	1	2	2		1	122
Shyamal Paul, Rabindra N. Bhattacharya	Shyamal Paul	Energy Economics	1409883	India	2	India	0	0	0	1	47	47	47	2004	1	1	0	1	1	1	0	1	0	0	1	1	2	0	1	0	1	1	4	1		1	119
Shyamal Paul, Rabindra N. Bhattacharya	Shyamal Paul	Energy Economics	1409883	India	2	India	0	0	0	1	47	47	47	2004	1	1	0	1	1	1	1	4	0	0	1	1	3	0	1	0	1	1	4	1		1	119
Paresh Kumar Narayan,	Paresh Kumar Narayan	Energy Economics	1409883	Australia	2	Fiji Islands	0	0	0	1	32	32	32	2007	1	2	0	1	1	0	1	3	0	0	1	1	5	0	2	0	3	1	2	2		1	115
Wietze Lise, Kees Van Montfort	Wietze Lise	Energy Economics	1409883	The Netherlands	3	Turkey	0	0	0	1	34	34	34	2007	1	2	0	1	1	1	0	1	1	1	1	1	5	1	1	0	1	2	3	2		1	108
Yemane Wolde-Rufael	Yemane Wolde-Rufael	Energy Economics	1409883	Uk	5	Egypt	0	0	0	1	34	34	34	2009	1	1	0	0	2	1	1	4	0	0	2	0	1	0	2	0	1	1	3	1		1	107
Yemane Wolde-Rufael	Yemane Wolde-Rufael	Energy Economics	1409884	Uk	5	Ivory Coast	0	0	0	1	34	34	34	2009	1	1	0	0	2	1	1	4	0	0	2	0	1	0	2	0	1	1	3	1		1	107
Yemane Wolde-Rufael	Yemane Wolde-Rufael	Energy Economics	1409885	Uk	5	Morocco	0	0	0	1	34	34	34	2009	1	1	0	0	2	1	1	4	0	0	2	0	1	0	2	0	1	1	3	1		1	107
Yemane Wolde-Rufael	Yemane Wolde-Rufael	Energy Economics	1409886	Uk	5	Nigeria	0	0	0	1	34	34	34	2009	1	1	0	0	2	1	1	4	0	0	2	0	1	0	2	0	1	1	3	1		1	107
Yemane Wolde-Rufael	Yemane Wolde-Rufael	Energy Economics	1409887	Uk	5	Senegal	0	0	0	1	34	34	34	2009	1	1	0	0	2	1	1	4	0	0	2	0	1	0	2	0	1	1	3	1		1	107
Yemane Wolde-Rufael	Yemane Wolde-Rufael	Energy Economics	1409888	Uk	5	Sudan	0	0	0	1	34	34	34	2009	1	1	0	0	2	1	1	4	0	0	2	0	1	0	2	0	1	1	3	1		1	107
Yemane Wolde-Rufael	Yemane Wolde-Rufael	Energy Economics	1409889	Uk	5	Tunisia	0	0	0	1	34	34	34	2009	1	2	0	0	2	1	1	4	0	0	2	0	1	0	2	0	1	1	3	1		1	107
Yemane Wolde-Rufael	Yemane Wolde-Rufael	Energy Economics	1409883	Uk	5	Zambia	0	0	0	1	34	34	34	2009	1	1	0	0	2	1	1	4	0	0	2	0	1	0	2	0	1	1	3	1		1	107
Yemane Wolde-Rufael	Yemane Wolde-Rufael	Energy Economics	1409883	UK	5	Algeria	0	0	0	1	34	34	34	2009	1	2	0	0	2	1	1	4	0	0	2	0	1	0	2	0	1	1	2	1		1	107
Yemane Wolde-Rufael	Yemane Wolde-Rufael	Energy Economics	1409884	UK	5	Benin	0	0	0	1	34	34	34	2009	1	1	0	0	2	1	1	4	0	0	2	0	1	0	2	0	1	1	2	1		1	107
Yemane Wolde-Rufael	Yemane Wolde-Rufael	Energy Economics	1409885	UK	5	South Africa	0	0	0	1	34	34	34	2009	1	2	0	0	2	1	1	4	0	0	2	0	1	0	2	0	1	1	2	1		1	107
Yemane Wolde-Rufael	Yemane Wolde-Rufael	Energy Economics	1409886	UK	5	Gabon	0	0	0	1	34	34	34	2009	1	2	0	0	2	1	1	4	0	0	2	0	1	0	2	0	1	1	4	1		1	107
Yemane Wolde-Rufael	Yemane Wolde-Rufael	Energy Economics	1409887	UK	5	Ghana	0	0	0	1	34	34	34	2009	1	1	0	0	2	1	1	4	0	0	2	0	1	0	2	0	1	1	4	1		1	107
Yemane Wolde-Rufael	Yemane Wolde-Rufael	Energy Economics	1409888	UK	5	Togo	0	0	0	1	34	34	34	2009	1	1	0	0	2	1	1	4	0	0	2	0	1	0	2	0	1	1	4	1		1	107
Yemane Wolde-Rufael	Yemane Wolde-Rufael	Energy Economics	1409883	UK	5	Zimbabwe	0	0	0	1	34	34	34	2009	1	1	0	0	2	1	1	4	0	0	2	0	1	0	2	0	1	1	4	1		1	107
Yemane Wolde-Rufael	Yemane Wolde-Rufael	Energy Economics	1409884	UK	5	Cameroon	0	0	0	1	34	34	34	2009	1	1	0	0	2	1	1	4	0	0	2	0	1	0	2	0	1	1	1	1		0	107
Yemane Wolde-Rufael	Yemane Wolde-Rufael	Energy Economics	1409883	UK	5	Kenya	0	0	0	1	34	34	34	2009	1	1	0	0	2	1	1	4	0	0	2	0	1	0	2	0	1	1	1	1		0	107
Song Zan Chiou-Wei, Ching-Fu Chen, Zhen Zhu	Song Zan Chiou-Wei	Energy Economics	1409883	Taiwan	2	Philippines	0	0	0	1	53	53	53	2008	1	1	0	0	1	1	0	1	0	0	1	1	3	0	2	0	1	1	3	1		1	106
Song Zan Chiou-Wei, Ching-Fu Chen, Zhen Zhu	Song Zan Chiou-Wei	Energy Economics	1409884	Taiwan	2	Taiwan	0	0	0	1	53	53	53	2008	1	3	0	0	1	1	0	1	0	0	1	1	3	0	2	0	1	1	3	1		1	106
Song Zan Chiou-Wei, Ching-Fu Chen, Zhen Zhu	Song Zan Chiou-Wei	Energy Economics	1409883	Taiwan	2	Hong Kong	0	1	0	1	53	53	53	2008	1	3	0	0	1	1	0	1	0	0	1	1	3	0	2	0	1	1	2	1		1	106
Song Zan Chiou-Wei, Ching-Fu Chen, Zhen Zhu	Song Zan Chiou-Wei	Energy Economics	1409884	Taiwan	2	Indonesia	0	0	0	1	53	53	53	2008	1	1	0	0	1	1	0	1	0	0	1	1	3	0	2	0	1	1	2	1		1	106
Song Zan Chiou-Wei, Ching-Fu Chen, Zhen Zhu	Song Zan Chiou-Wei	Energy Economics	1409883	Taiwan	2	Malaysia	0	0	0	1	53	53	53	2008	1	2	0	0	1	1	0	1	0	0	1	1	3	0	2	0	1	1	4	1		1	106
Song Zan Chiou-Wei, Ching-Fu Chen, Zhen Zhu	Song Zan Chiou-Wei	Energy Economics	1409884	Taiwan	2	Singapore	0	0	0	1	53	53	53	2008	1	3	0	0	1	1	0	1	0	0	1	1	3	0	2	0	1	1	4	1		1	106
Song Zan Chiou-Wei, Ching-Fu Chen, Zhen Zhu	Song Zan Chiou-Wei	Energy Economics	1409883	Taiwan	2	Korea	0	0	0	1	53	53	53	2008	1	3	0	0	1	1	0	1	0	0	1	1	3	0	2	0	1	1	1	1		0	106
Song Zan Chiou-Wei, Ching-Fu Chen, Zhen Zhu	Song Zan Chiou-Wei	Energy Economics	1409884	Taiwan	2	Thailand	0	0	0	1	53	53	53	2008	1	2	0	0	1	1	0	1	0	0	1	1	3	0	2	0	1	1	1	1		0	106
Song Zan Chiou-Wei, Ching-Fu Chen, Zhen Zhu	Song Zan Chiou-Wei	Energy Economics	1409885	Taiwan	2	USA	1	0	0	1	53	53	53	2008	1	3	0	0	1	1	0	1	0	0	1	1	3	0	2	0	1	1	1	1		0	106
Song Zan Chiou-Wei, Ching-Fu Chen, Zhen Zhu	Song Zan Chiou-Wei	Energy Economics	1409883	Taiwan	2	Hong Kong	0	0	0	1	53	53	53	2008	1	3	0	0	1	1	0	1	0	0	5	1	3	1	2	0	1	1	2	1		1	106
Song Zan Chiou-Wei, Ching-Fu Chen, Zhen Zhu	Song Zan Chiou-Wei	Energy Economics	1409884	Taiwan	2	Taiwan	0	0	0	1	53	53	53	2008	1	3	0	0	1	1	0	1	0	0	5	1	3	1	2	0	1	1	2	1		1	106
Song Zan Chiou-Wei, Ching-Fu Chen, Zhen Zhu	Song Zan Chiou-Wei	Energy Economics	1409883	Taiwan	2	Singapore	0	0	0	1	53	53	53	2008	1	3	0	0	1	1	0	1	0	0	5	1	3	1	2	0	1	1	3	1		1	106
Song Zan Chiou-Wei, Ching-Fu Chen, Zhen Zhu	Song Zan Chiou-Wei	Energy Economics	1409884	Taiwan	2	Philippines	0	0	0	1	53	53	53	2008	1	1	0	0	1	1	0	1	0	0	5	1	3	1	2	0	1	1	3	1		1	106
Song Zan Chiou-Wei, Ching-Fu Chen, Zhen Zhu	Song Zan Chiou-Wei	Energy Economics	1409883	Taiwan	2	Indonesia	0	0	0	1	53	53	53	2008	1	1	0	1	1	1	0	1	0	0	5	1	3	1	2	0	1	1	4	1		1	106
Song Zan Chiou-Wei, Ching-Fu Chen, Zhen Zhu	Song Zan Chiou-Wei	Energy Economics	1409883	Taiwan	2	Korea	0	0	0	1	53	53	53	2008	1	3	0	1	1	1	0	1	0	0	5	1	3	1	2	0	1	1	1	1		0	106
Song Zan Chiou-Wei, Ching-Fu Chen, Zhen Zhu	Song Zan Chiou-Wei	Energy Economics	1409884	Taiwan	2	Thailand	0	0	0	1	53	53	53	2008	1	3	0	1	1	1	0	1	0	0	5	1	3	1	2	0	1	1	1	1		0	106
Song Zan Chiou-Wei, Ching-Fu Chen, Zhen Zhu	Song Zan Chiou-Wei	Energy Economics	1409884	Taiwan	2	Malaysia	0	0	0	1	53	53	53	2008	1	1	0	1	1	1	0	1	0	0	5	1	3	1	2	0	1	1	1	1		0	106
Song Zan Chiou-Wei, Ching-Fu Chen, Zhen Zhu	Song Zan Chiou-Wei	Energy Economics	1409884	Taiwan	6	USA	1	0	0	1	53	53	53	2008	1	3	0	1	1	1	0	1	0	0	5	1	3	1	2	0	1	1	1	1		0	106
Yemane Wolde-Rufael	Yemane Wolde-Rufael	Journal of Policy Modeling	1618938	UK	5	Cameroon	0	0	0	1	31	31	31	2005	1	1	0	0	1	1	0	1	0	0	2	1	5	0	2	0	1	2	2	3		1	102
Yemane Wolde-Rufael	Yemane Wolde-Rufael	Journal of Policy Modeling	1618939	UK	5	Morocco	0	0	0	1	31	31	31	2005	1	1	0	0	1	1	0	1	0	0	2	1	5	0	2	0	1	2	2	3		1	102
Yemane Wolde-Rufael	Yemane Wolde-Rufael	Journal of Policy Modeling	1618940	UK	5	Nigeria	0	0	0	1	31	31	31	2005	1	1	0	0	1	1	0	1	0	0	2	1	5	0	2	0	1	2	2	3		1	102
Yemane Wolde-Rufael	Yemane Wolde-Rufael	Journal of Policy Modeling	1618938	UK	5	Algeria	0	0	0	1	31	31	31	2005	1	2	0	0	1	1	0	1	0	0	2	1	5	0	2	0	1	2	3	3		1	102
Yemane Wolde-Rufael	Yemane Wolde-Rufael	Journal of Policy Modeling	1618939	UK	5	Congo, DR	0	0	0	1	31	31	31	2005	1	1	0	0	1	1	0	1	0	0	2	1	5	0	2	0	1	2	3	3		1	102
Yemane Wolde-Rufael	Yemane Wolde-Rufael	Journal of Policy Modeling	1618940	UK	5	Egypt	0	0	0	1	31	31	31	2005	1	1	0	0	1	1	0	1	0	0	2	1	5	0	2	0	1	2	3	3		1	102
Yemane Wolde-Rufael	Yemane Wolde-Rufael	Journal of Policy Modeling	1618941	UK	5	Ghana	0	0	0	1	31	31	31	2005	1	1	0	0	1	1	0	1	0	0	2	1	5	0	2	0	1	2	3	3		1	102
Yemane Wolde-Rufael	Yemane Wolde-Rufael	Journal of Policy Modeling	1618942	UK	5	Ivory Coast	0	0	0	1	31	31	31	2005	1	1	0	0	1	1	0	1	0	0	2	1	5	0	2	0	1	2	3	3		1	102
Yemane Wolde-Rufael	Yemane Wolde-Rufael	Journal of Policy Modeling	1618938	UK	5	Gabon	0	0	0	1	31	31	31	2005	1	2	0	0	1	1	0	1	0	0	2	1	5	0	2	0	1	2	4	3		1	102
Yemane Wolde-Rufael	Yemane Wolde-Rufael	Journal of Policy Modeling	1618939	UK	5	Zambia	0	0	0	1	31	31	31	2005	1	1	0	0	1	1	0	1	0	0	2	1	5	0	2	0	1	2	4	3		1	102
Yemane Wolde-Rufael	Yemane Wolde-Rufael	Journal of Policy Modeling	1618938	UK	5	Benin	0	0	0	1	31	31	31	2005	1	1	0	0	1	1	0	1	0	0	2	1	5	0	2	0	1	2	1	3		0	102
Yemane Wolde-Rufael	Yemane Wolde-Rufael	Journal of Policy Modeling	1618939	UK	5	Congo, Rep	0	0	0	1	31	31	31	2005	1	1	0	0	1	1	0	1	0	0	2	1	5	0	2	0	1	2	1	3		0	102
Yemane Wolde-Rufael	Yemane Wolde-Rufael	Journal of Policy Modeling	1618940	UK	5	Kenya	0	0	0	1	31	31	31	2005	1	1	0	0	1	1	0	1	0	0	2	1	5	0	2	0	1	2	1	3		0	102
Yemane Wolde-Rufael	Yemane Wolde-Rufael	Journal of Policy Modeling	1618941	UK	5	Senegal	0	0	0	1	31	31	31	2005	1	1	0	0	1	1	0	1	0	0	2	1	5	0	2	0	1	2	1	3		0	102
Yemane Wolde-Rufael	Yemane Wolde-Rufael	Journal of Policy Modeling	1618942	UK	5	South Africa	0	0	0	1	31	31	31	2005	1	2	0	0	1	1	0	1	0	0	2	1	5	0	2	0	1	2	1	3		0	102
Yemane Wolde-Rufael	Yemane Wolde-Rufael	Journal of Policy Modeling	1618943	UK	5	Sudan	0	0	0	1	31	31	31	2005	1	1	0	0	1	1	0	1	0	0	2	1	5	0	2	0	1	2	1	3		0	102
Yemane Wolde-Rufael	Yemane Wolde-Rufael	Journal of Policy Modeling	1618944	UK	5	Togo	0	0	0	1	31	31	31	2005	1	1	0	0	1	1	0	1	0	0	2	1	5	0	2	0	1	2	1	3		0	102
Yemane Wolde-Rufael	Yemane Wolde-Rufael	Journal of Policy Modeling	1618945	UK	5	Tunisia	0	0	0	1	31	31	31	2005	1	2	0	0	1	1	0	1	0	0	2	1	5	0	2	0	1	2	1	3		0	102
Yemane Wolde-Rufael	Yemane Wolde-Rufael	Journal of Policy Modeling	1618946	UK	5	Zimbabwe	0	0	0	1	31	31	31	2005	1	1	0	0	1	1	0	1	0	0	2	1	5	0	2	0	1	2	1	3		0	102
A.E. Akinlo	A.E. Akinlo	Energy Economics	1409883	Nigeria	5	Sudan	0	0	0	1	24	24	24	2008	1	1	0	0	2	1	1	1	1	0	1	1	5	0	2	0	1	3	3	2		1	101
A.E. Akinlo	A.E. Akinlo	Energy Economics	1409884	Nigeria	5	Zimbabwe	0	0	0	1	24	24	24	2008	1	1	0	0	2	1	1	1	1	0	1	1	5	0	2	0	1	3	3	2		1	101
A.E. Akinlo	A.E. Akinlo	Energy Economics	1409885	Nigeria	5	Congo	0	0	0	1	24	24	24	2008	1	1	0	0	2	1	1	1	1	0	1	1	5	0	2	0	1	3	3	2		1	101
A.E. Akinlo	A.E. Akinlo	Energy Economics	1409883	Nigeria	5	Gambia	0	0	0	1	24	24	24	2008	1	1	0	0	2	1	1	1	1	0	1	1	5	0	2	0	1	3	4	2		1	101
A.E. Akinlo	A.E. Akinlo	Energy Economics	1409884	Nigeria	5	Ghana	0	0	0	1	24	24	24	2008	1	1	0	0	2	1	1	1	1	0	1	1	5	0	2	0	1	3	4	2		1	101
A.E. Akinlo	A.E. Akinlo	Energy Economics	1409885	Nigeria	5	Senegal	0	0	0	1	24	24	24	2008	1	1	0	0	2	1	1	1	1	0	1	1	5	0	2	0	1	3	4	2		1	101
A.E. Akinlo	A.E. Akinlo	Energy Economics	1409886	Nigeria	5	Cameroon	0	0	0	1	24	24	24	2008	1	1	0	0	2	1	1	1	1	0	1	1	5	0	2	0	1	3	1	2		0	101
A.E. Akinlo	A.E. Akinlo	Energy Economics	1409887	Nigeria	5	Ivory Coast	0	0	0	1	24	24	24	2008	1	1	0	0	2	1	1	1	1	0	1	1	5	0	2	0	1	3	1	2		0	101
A.E. Akinlo	A.E. Akinlo	Energy Economics	1409888	Nigeria	5	Kenya	0	0	0	1	24	24	24	2008	1	1	0	0	2	1	1	1	1	0	1	1	5	0	2	0	1	3	1	2		0	101
A.E. Akinlo	A.E. Akinlo	Energy Economics	1409889	Nigeria	5	Nigeria	0	0	0	1	24	24	24	2008	1	1	0	0	2	1	1	1	1	0	1	1	5	0	2	0	1	3	1	2		0	101
A.E. Akinlo	A.E. Akinlo	Energy Economics	1409890	Nigeria	5	Togo	0	0	0	1	24	24	24	2008	1	1	0	0	2	1	1	1	1	0	1	1	5	0	2	0	1	3	1	2		0	101
Nicholas Apergis, James E. Payne	Nicholas Apergis	Energy Economics	1409883	Greece	1	Commonwealth of Independent (Former Soviet Union)	0	0	0	11	15	15	165	2009	1	4	1	0	1	1	1	4	0	0	4	1	4	1	2	0	1	1	4	3		1	91
Nicholas M. Odhiambo	Nicholas M. Odhiambo	Energy Economics	1409883	South Africa	5	South Africa	0	0	0	1	36	36	36	2009	1	2	0	1	2	0	1	1	0	0	1	1	3	0	2	0	3	3	4	3		1	89
Wankeun Oh, Kihoon Lee	Wankeun Oh	Journal of Policy Modeling	1618938	South Korea	2	South Korea	0	0	0	1	80	20	20	2004	2	2	0	1	1	1	1	1	1	0	1	1	3	0	1	0	1	1	3	1		1	83
Wankeun Oh, Kihoon Lee	Wankeun Oh	Journal of Policy Modeling	1618938	South Korea	2	South Korea	0	0	0	1	80	20	20	2004	2	2	0	1	1	1	1	4	1	0	1	1	3	0	1	0	1	1	3	1		1	83
Chien-Chiang Lee, Chun-Ping Chang, Pei-Fen Chen	Lee	Energy Economics	1409883	Taiwan	1	22 OECD	0	0	0	22	42	42	924	2008	1	3	1	0	1	0	1	2	0	0	4	1	4	0	1	0	1	2	4	1		1	77
Chien-Chiang Lee, Chun-Ping Chang, Pei-Fen Chen	Lee	Energy Economics	1409883	Taiwan	1	22 OECD	0	0	0	22	42	42	924	2008	1	3	1	0	1	0	0	1	0	0	4	1	4	0	1	0	1	2	2	1		1	77
Nicholas Apergis, James E. Payne, Kojo Menyah, Yemane Wolde-Rufael	Apergis	Ecological Economics	9218009	Greece	1	19 developed and developing	0	0	0	19	24	24	456	2010	1	4	1	0	1	1	1	1	0	1	4	1	4	0	3	0	4	1	4	2		1	76
Nicholas Apergis, James E. Payne, Kojo Menyah, Yemane Wolde-Rufael	Apergis	Ecological Economics	9218009	Greece	1	19 developed and developing	0	0	0	19	24	24	456	2010	1	4	1	0	1	1	1	1	0	1	4	1	4	0	3	0	5	1	4	2		1	76
Mehrzad Zamani	Zamani	Energy Economics	1409883	Iran	5	Iran	0	0	0	1	37	37	37	2007	1	2	0	1	1	0	0	1	0	0	1	1	3	0	3	0	1	1	3	1		1	76
Mehrzad Zamani	Zamani	Energy Economics	1409883	Iran	5	Iran	0	0	0	1	37	37	37	2007	1	2	0	1	1	0	0	1	0	0	1	1	3	0	3	0	2	1	4	1		1	76
Mehrzad Zamani	Zamani	Energy Economics	1409883	Iran	5	Iran	0	0	0	1	37	37	37	2007	1	2	0	1	1	0	0	1	0	0	1	1	3	0	3	0	2	1	4	1		1	76
Mehrzad Zamani	Zamani	Energy Economics	1409883	Iran	5	Iran	0	0	0	1	37	37	37	2007	1	2	0	1	2	0	0	1	0	0	1	1	3	0	3	0	3	1	3	1		1	76
Mehrzad Zamani	Zamani	Energy Economics	1409883	Iran	5	Iran	0	0	0	1	37	37	37	2007	1	2	0	1	2	0	0	1	0	0	1	1	3	0	3	0	1	1	4	1		1	76
Ansgar Belke, Frauke Dobnik, Christian Deger	Belke	Energy Economics	1409883	Germany	1	25 OECD countries	0	0	0	25	27	27	675	2011	1	3	1	0	1	0	1	1	1	0	4	1	3	1	3	0	1	3	4	2		1	72
Kojo Menyah, Yemane Wolde-Rufael	Menyah	Energy Economics	1409883	United Kingdom	5	South Africa	0	0	0	1	42	42	42	2010	1	2	0	1	1	0	1	4	0	1	2	1	5	1	3	0	1	1	2	2		1	70
Nicholas Apergis, James E. Payne	Apergis	Energy Economics	1409883	Greece	1	80 countries	0	0	0	80	18	18	1440	2012	1	4	1	0	1	0	1	4	0	0	4	1	4	0	2	0	1	1	4	2		1	69
Nicholas Apergis, James E. Payne	Apergis	Energy economics	1409883	Greece	1	13 countries Eurasia	0	0	0	13	16	16	208	2010	1	4	1	0	1	0	1	4	0	0	4	1	4	0	3	0	4	1	4	1		1	68
Nicholas Apergis, James E. Payne	Apergis	Energy economics	1409883	Greece	1	12 countries Eurasia (without Russia)	0	0	0	12	16	16	192	2010	1	4	1	0	1	0	1	4	0	0	4	1	4	0	3	0	4	1	4	1		1	68
Angeliki N. Menegaki	Menegaki	Energy Economics	1409883	Greece	3	27 european countries	0	0	1	27	11	11	297	2011	1	4	1	0	1	0	1	1	0	1	4	1	5	0	1	0	4	3	1	2		0	67
Stela Z. Tsani	Tsani	Energy Economics	1409883	United Kingdom	3	Greece	0	0	1	1	47	47	47	2010	1	3	0	1	1	0	0	1	0	0	2	0	1	0	3	0	1	1	2	1		1	64
Stela Z. Tsani	Tsani	Energy Economics	1409883	United Kingdom	3	Greece	0	0	1	1	47	47	47	2010	1	3	0	1	2	0	0	1	0	0	2	0	1	0	3	0	1	1	4	1		1	64
Stela Z. Tsani	Tsani	Energy Economics	1409883	United Kingdom	3	Greece	0	0	1	1	47	47	47	2010	1	3	0	1	2	0	0	1	0	0	2	0	1	0	3	0	1	1	4	1		1	64
Stela Z. Tsani	Tsani	Energy Economics	1409883	United Kingdom	3	Greece	0	0	1	1	47	47	47	2010	1	3	0	1	2	0	0	1	0	0	2	0	1	0	3	0	1	1	1	1		0	64
Nicholas Apergis, James E. Payne	Apergis	Energy Economics	1409883	Greece	4	9 South America countries	0	0	0	9	26	26	234	2010	1	4	1	0	1	0	1	4	0	0	4	1	4	0	2	0	1	1	2	2		1	53
Ali Acaravci, Ilhan Ozturk	Acaravci	Energy Economics	1409883	Turkey	1	15 Transition countries	0	0	0	15	17	17	255	2010	1	4	1	0	1	0	0	1	0	0	4	1	4	0	2	0	3	2	1	1		0	53
A. E. Akinlo	Akinlo	Journal of Policy Modeling	1618938	Nigeria	5	Nigeria	0	0	0	1	27	27	27	2009	1	2	0	1	1	0	0	1	0	0	1	1	3	0	3	0	3	1	2	1		1	53
Idrissa M. Ouédraogo	Ouédraogo	Energy Economics	1409883	Burkina Faso	5	Burkina Faso	0	0	0	1	36	36	36	2010	1	1	0	1	1	0	1	2	0	0	1	1	5	0	1	0	3	1	4	1		1	50
Mahamat Hamit-Haggar	Haggar	Energy Economics	1409883	Canada	6	Canada	0	0	0	21	18	18	378	2012	1	3	1	1	2	0	1	1	0	1	4	1	4	0	3	0	1	1	1	2		0	46
Can Tansel Tugcu, Ilhan Ozturk, Alper Aslan	Tugcu	Energy Economics	1409883	Turkey	2	Japan	0	0	0	1	30	30	30	2012	1	3	0	0	1	1	1	4	0	0	5	1	5	0	3	0	2	1	2	2		1	45
Can Tansel Tugcu, Ilhan Ozturk, Alper Aslan	Tugcu	Energy Economics	1409883	Turkey	3	France	0	0	0	1	30	30	30	2012	1	3	0	0	1	1	1	4	0	0	5	1	5	0	3	0	2	1	1	2		0	45
Can Tansel Tugcu, Ilhan Ozturk, Alper Aslan	Tugcu	Energy Economics	1409883	Turkey	3	England	0	0	0	1	30	30	30	2012	1	3	0	0	1	1	1	4	0	0	5	1	5	0	3	0	2	1	1	2		0	45
Can Tansel Tugcu, Ilhan Ozturk, Alper Aslan	Tugcu	Energy Economics	1409883	Turkey	3	Germany	0	0	0	1	30	30	30	2012	1	3	0	0	1	1	1	4	0	0	5	1	5	0	3	0	2	1	1	2		0	45
Can Tansel Tugcu, Ilhan Ozturk, Alper Aslan	Tugcu	Energy Economics	1409883	Turkey	3	Italy	0	0	0	1	30	30	30	2012	1	3	0	0	1	1	1	4	0	0	5	1	5	0	3	0	2	1	1	2		0	45
Can Tansel Tugcu, Ilhan Ozturk, Alper Aslan	Tugcu	Energy Economics	1409883	Turkey	6	Canada	0	0	0	1	30	30	30	2012	1	3	0	0	1	1	1	4	0	0	5	1	5	0	3	0	2	1	1	2		0	45
Can Tansel Tugcu, Ilhan Ozturk, Alper Aslan	Tugcu	Energy Economics	1409883	Turkey	6	USA	0	0	0	1	30	30	30	2012	1	3	0	0	1	1	1	4	0	0	5	1	5	0	3	0	2	1	1	2		0	45
Can Tansel Tugcu, Ilhan Ozturk, Alper Aslan	Tugcu	Energy Economics	1409883	Turkey	3	France	0	0	0	1	30	30	30	2012	1	3	0	0	1	1	1	4	0	0	5	1	5	0	3	0	4	1	1	2		0	45
Can Tansel Tugcu, Ilhan Ozturk, Alper Aslan	Tugcu	Energy Economics	1409883	Turkey	3	Italy	0	0	0	1	30	30	30	2012	1	3	0	0	1	1	1	4	0	0	5	1	5	0	3	0	4	1	1	2		0	45
Can Tansel Tugcu, Ilhan Ozturk, Alper Aslan	Tugcu	Energy Economics	1409883	Turkey	6	Canada	0	0	0	1	30	30	30	2012	1	3	0	0	1	1	1	4	0	0	5	1	5	0	3	0	4	1	1	2		0	45
Can Tansel Tugcu, Ilhan Ozturk, Alper Aslan	Tugcu	Energy Economics	1409883	Turkey	6	USA	0	0	0	1	30	30	30	2012	1	3	0	0	1	1	1	4	0	0	5	1	5	0	3	0	4	1	1	2		0	45
Can Tansel Tugcu, Ilhan Ozturk, Alper Aslan	Tugcu	Energy Economics	1409883	Turkey	3	England	0	0	0	1	30	30	30	2012	1	3	0	0	1	1	1	4	0	0	5	1	5	0	3	0	4	1	4	2		1	45
Can Tansel Tugcu, Ilhan Ozturk, Alper Aslan	Tugcu	Energy Economics	1409883	Turkey	2	Japan	0	0	0	1	30	30	30	2012	1	3	0	0	1	1	1	4	0	0	5	1	5	0	3	0	4	1	4	2		1	45
Can Tansel Tugcu, Ilhan Ozturk, Alper Aslan	Tugcu	Energy Economics	1409883	Turkey	3	Germany	0	0	0	1	30	30	30	2012	1	3	0	0	1	1	1	4	0	0	5	1	5	0	3	0	4	1	3	2		1	45
Vinod Mishra, Russell Smyth, Susan Sharma	Mishra	Resource and Energy Economics	9287655	Australia	2	9 Pacific Island countries	0	0	0	9	26	26	234	2009	1	4	1	0	1	0	1	1	0	0	4	1	4	0	3	0	1	2	4	3		1	43
Yemane Wolde-Rufael, KojoMenyah	Wolde-Rufael	Energy Economics	1409883	United Kingdom	2	Japan	0	0	0	1	35	35	35	2010	1	3	0	0	1	0	1	4	0	0	5	1	2	0	3	0	5	1	2	3		1	42
Yemane Wolde-Rufael, KojoMenyah	Wolde-Rufael	Energy Economics	1409883	United Kingdom	3	Netherlands	0	0	0	1	35	35	35	2010	1	3	0	0	1	0	1	4	0	0	5	1	2	0	3	0	5	1	2	3		1	42
Yemane Wolde-Rufael, KojoMenyah	Wolde-Rufael	Energy Economics	1409883	United Kingdom	3	Switzerland	0	0	0	1	35	35	35	2010	1	3	0	0	1	0	1	4	0	0	5	1	2	0	3	0	5	1	2	3		1	42
Yemane Wolde-Rufael, KojoMenyah	Wolde-Rufael	Energy Economics	1409883	United Kingdom	6	Canada	0	0	0	1	35	35	35	2010	1	3	0	0	1	0	1	4	0	0	5	1	2	0	3	0	5	1	3	3		1	42
Yemane Wolde-Rufael, KojoMenyah	Wolde-Rufael	Energy Economics	1409883	United Kingdom	3	Sweden	0	0	0	1	35	35	35	2010	1	3	0	0	1	0	1	4	0	0	5	1	2	0	3	0	5	1	3	3		1	42
Yemane Wolde-Rufael, KojoMenyah	Wolde-Rufael	Energy Economics	1409883	United Kingdom	3	France	0	0	0	1	35	35	35	2010	1	3	0	0	1	0	1	4	0	0	5	1	2	0	3	0	5	1	4	3		1	42
Yemane Wolde-Rufael, KojoMenyah	Wolde-Rufael	Energy Economics	1409883	United Kingdom	3	Spain	0	0	0	1	35	35	35	2010	1	3	0	0	1	0	1	4	0	0	5	1	2	0	3	0	5	1	4	3		1	42
Yemane Wolde-Rufael, KojoMenyah	Wolde-Rufael	Energy Economics	1409883	United Kingdom	3	United Kingdom	0	0	0	1	35	35	35	2010	1	3	0	0	1	0	1	4	0	0	5	1	2	0	3	0	5	1	4	3		1	42
Yemane Wolde-Rufael, KojoMenyah	Wolde-Rufael	Energy Economics	1409883	United Kingdom	6	USA	0	0	0	1	35	35	35	2010	1	3	0	0	1	0	1	4	0	0	5	1	2	0	3	0	5	1	4	3		1	42
José Alberto Fuinhas, António Cardoso Marques	Fuinhas	Energy Economics	1409883	Portugal	3	Portugal, Italy, Greece, Spain, Turkey	0	0	1	5	45	45	225	2012	1	4	1	0	1	0	0	1	0	0	3	1	5	1	3	0	1	1	4	2		1	40
Muhammad Shahbaz, Muhammad Zeshan, Talat Afza	Shahbaz	Economic Modelling	2649993	Pakistan	2	Pakistan	0	0	0	1	40	40	40	2012	1	1	0	1	1	1	1	4	0	0	1	1	5	1	3	0	2	2	4	2		1	37
Muhammad Shahbaz, Muhammad Zeshan, Talat Afza	Shahbaz	Economic Modelling	2649993	Pakistan	2	Pakistan	0	0	0	1	40	40	40	2012	1	1	0	1	1	1	1	4	0	0	1	1	5	1	3	0	4	2	4	2		1	37
Harry Bloch, Shuddhasattwa Rafiq, Ruhul Salim	Bloch	Energy Economics	1409883	Australia	2	China	0	1	0	1	32	32	32	2012	1	2	0	1	1	0	1	4	0	0	1	1	3	1	3	0	2	1	2	1		1	37
Harry Bloch, Shuddhasattwa Rafiq, Ruhul Salim	Bloch	Energy Economics	1409883	Australia	2	China	0	1	0	1	44	44	44	2012	1	2	0	1	1	0	1	1	1	1	1	1	3	1	3	0	2	1	4	1		1	37
Faridul Islam, Muhammad Shahbaz, Ashraf U. Ahmed, Md. Mahmudul Alam	Islam	Economic Modelling	2649993	United States	2	Malaysia	0	0	0	1	39	39	39	2013	1	2	0	1	1	0	1	1	0	0	1	1	5	1	2	0	1	1	4	1		1	32
Nicholas Apergis, James E. Payne	Apergis	Energy Economics	1409883	Greece	1	Argetina, Belgium, Bulgaria, Canada, Finland, France, India, Japan, Netherlands, Pakistan, South Korea, Spain, Sweden, Switzerland, UK, USA	0	0	0	16	26	26	416	2010	1	4	1	0	1	0	1	4	0	0	4	1	4	0	3	0	5	1	4	1		1	30
Anis Omri	Omri	Energy economics	1409883	Tunisia	5	14 MENA countries	0	0	0	14	22	22	308	2013	1	4	1	0	1	0	1	4	0	1	5	0	1	0	3	0	1	3	4	3		1	26
Loesse Jacques Esso	Esso	Energy Economics	1409883	France	5	Cote d'Ivore	0	0	0	1	38	38	38	2010	1	1	0	0	1	0	0	1	0	0	2	1	5	1	3	0	1	1	4	3		1	25
Loesse Jacques Esso	Esso	Energy Economics	1409883	France	5	Congo	0	0	0	1	38	38	38	2010	1	1	0	0	1	0	0	1	0	0	2	1	5	1	3	0	1	1	3	3		1	25
Loesse Jacques Esso	Esso	Energy Economics	1409883	France	5	Ghana	0	0	0	1	38	38	38	2010	1	1	0	0	1	0	0	1	0	0	2	1	5	1	3	0	1	1	3	3		1	25
Loesse Jacques Esso	Esso	Energy Economics	1409883	France	5	Cameroon	0	0	0	1	38	38	38	2010	1	1	0	0	1	0	0	1	0	0	2	1	5	1	3	0	1	1	1	3		0	25
Loesse Jacques Esso	Esso	Energy Economics	1409883	France	5	Kenya	0	0	0	1	38	38	38	2010	1	1	0	0	1	0	0	1	0	0	2	1	5	1	3	0	1	1	1	3		0	25
Loesse Jacques Esso	Esso	Energy Economics	1409883	France	5	Nigeria	0	0	0	1	38	38	38	2010	1	1	0	0	1	0	0	1	0	0	2	1	5	1	3	0	1	1	1	3		0	25
Loesse Jacques Esso	Esso	Energy Economics	1409883	France	5	South Africa	0	0	0	1	38	38	38	2010	1	2	0	0	1	0	0	1	0	0	2	1	5	1	3	0	1	1	1	3		0	25
Chien-Chiang Lee, Yi-Bin Chiu	Lee	Energy Economics	1409883	Taiwan	2	Japan	0	0	0	1	44	44	44	2011	1	3	0	0	1	1	1	1	1	0	2	1	3	0	1	0	5	1	3	1		1	24
Chien-Chiang Lee, Yi-Bin Chiu	Lee	Energy Economics	1409883	Taiwan	6	Canada	0	0	0	1	44	44	44	2011	1	3	0	0	1	1	1	1	1	0	2	1	3	0	1	0	5	1	4	1		1	24
Chien-Chiang Lee, Yi-Bin Chiu	Lee	Energy Economics	1409883	Taiwan	3	Germany	0	0	0	1	44	44	44	2011	1	3	0	0	1	1	1	1	1	0	2	1	3	0	1	0	5	1	4	1		1	24
Chien-Chiang Lee, Yi-Bin Chiu	Lee	Energy Economics	1409883	Taiwan	3	United Kingdom	0	0	0	1	44	44	44	2011	1	3	0	0	1	1	1	1	1	0	2	1	3	0	1	0	5	1	4	1		1	24
Chien-Chiang Lee, Yi-Bin Chiu	Lee	Energy Economics	1409883	Taiwan	3	France	0	0	0	1	44	44	44	2011	1	3	0	0	1	1	1	1	1	0	2	1	3	0	1	0	5	1	1	1		0	24
Chien-Chiang Lee, Yi-Bin Chiu	Lee	Energy Economics	1409883	Taiwan	6	USA	0	0	0	1	44	44	44	2011	1	3	0	0	1	1	1	1	1	0	2	1	3	0	1	0	5	1	1	1		0	24
Chuanguo Zhang, Jiao Xu	Zhang	Energy Economics	1409883	China	2	China	0	1	0	1	14	14	14	2012	1	2	1	1	1	0	1	1	1	0	4	1	4	0	3	0	1	3	4	1		1	23
Chuanguo Zhang, Jiao Xu	Zhang	Energy Economics	1409883	China	2	China	0	1	0	1	14	14	14	2012	1	2	1	1	2	0	1	1	1	0	4	1	4	0	3	0	1	3	4	1		1	23
Chuanguo Zhang, Jiao Xu	Zhang	Energy Economics	1409883	China	2	China	0	1	0	1	14	14	14	2012	1	2	1	1	2	0	1	1	1	0	4	1	4	0	3	0	1	3	3	1		1	23
Chuanguo Zhang, Jiao Xu	Zhang	Energy Economics	1409883	China	2	China	0	1	0	1	14	14	14	2012	1	2	1	1	2	0	1	1	1	0	4	1	4	0	3	0	1	3	4	1		1	23
Chuanguo Zhang, Jiao Xu	Zhang	Energy Economics	1409883	China	2	China	0	1	0	1	14	14	14	2012	1	2	1	1	2	0	1	1	1	0	4	1	4	0	3	0	1	3	3	1		1	23
Chuanguo Zhang, Jiao Xu	Zhang	Energy Economics	1409883	China	2	China	0	1	0	1	14	14	14	2012	1	2	1	1	2	0	0	1	0	0	4	1	4	0	3	0	1	3	4	1		1	23
Chuanguo Zhang, Jiao Xu	Zhang	Energy Economics	1409883	China	2	China	0	1	0	1	14	14	14	2012	1	2	1	1	2	0	0	1	0	0	4	1	4	0	3	0	1	3	3	1		1	23
Chuanguo Zhang, Jiao Xu	Zhang	Energy Economics	1409883	China	2	China	0	1	0	1	14	14	14	2012	1	2	1	1	2	0	0	1	0	0	4	1	4	0	3	0	1	3	3	1		1	23
Sahbi Farhani, Jeleleddine Ben Rejeb	Farhani	International Journal of Energy Economics and Policy	21464553	Tunisia	5	15 MENA countries	0	0	0	15	36	36	540	2012	1	4	1	0	1	0	1	1	0	1	4	1	4	0	1	0	1	2	3	1		1	21
Md Shahiduzzaman, Khorshed Alam	Shahiduzzaman	Energy Economics	1409883	Australia	2	Australia	0	0	0	1	50	50	50	2012	1	3	0	1	1	0	1	4	0	0	2	1	3	1	3	0	1	1	4	1		1	21
Philip Kofi Adom	Adom	International Journal of Energy Economics and Policy	21464553	Ghana	5	Ghana	0	0	0	1	38	38	38	2011	1	1	0	1	1	0	0	1	0	0	2	1	5	0	1	0	3	3	3	1		1	21
Chien-Chiang Lee, Mei-Se Chien	Lee	Energy Economics	1409883	Taiwan	6	Canada	0	0	0	1	37	37	37	2010	1	3	0	0	1	0	1	4	0	0	2	0	1	0	1	0	1	2	2	1		1	21
Chien-Chiang Lee, Mei-Se Chien	Lee	Energy Economics	1409883	Taiwan	3	Italy	0	0	0	1	42	42	42	2010	1	3	0	0	1	0	1	4	0	0	2	0	1	0	1	0	1	2	2	1		1	21
Chien-Chiang Lee, Mei-Se Chien	Lee	Energy Economics	1409883	Taiwan	3	United Kingdom	0	0	0	1	42	42	42	2010	1	3	0	0	1	0	1	4	0	0	2	0	1	0	1	0	1	2	2	1		1	21
Chien-Chiang Lee, Mei-Se Chien	Lee	Energy Economics	1409883	Taiwan	3	France	0	0	0	1	42	42	42	2010	1	3	0	0	1	0	1	4	0	0	2	0	1	0	1	0	1	2	3	1		1	21
Chien-Chiang Lee, Mei-Se Chien	Lee	Energy Economics	1409883	Taiwan	2	Japan	0	0	0	1	42	42	42	2010	1	3	0	0	1	0	1	4	0	0	2	0	1	0	1	0	1	2	3	1		1	21
Chien-Chiang Lee, Mei-Se Chien	Lee	Energy Economics	1409883	Taiwan	3	Germany	0	0	0	1	31	31	31	2010	1	3	0	0	1	0	1	4	0	0	2	0	1	0	1	0	1	2	1	1		0	21
Chien-Chiang Lee, Mei-Se Chien	Lee	Energy Economics	1409883	Taiwan	6	USA	0	0	0	1	42	42	42	2010	1	3	0	0	1	0	1	4	0	0	2	0	1	0	1	0	1	2	1	1		0	21
Ali Acaravci	Acaravci	Romanian Journal of Economic Forecasting	15826163	Turkey	3	Turkey	0	0	1	1	38	38	38	2010	1	2	0	1	1	0	0	1	0	0	1	1	3	1	1	0	3	2	2	1		1	20
Ilhan Ozturk, Gazi Salah Uddin	Ozturk	Ekonomska Istrazivanja	1331677X	Turkey	2	India	0	0	0	1	37	37	37	2012	1	1	0	1	1	0	1	1	0	1	1	1	3	0	1	0	1	3	4	1		1	19
Rashid Sbia, Muhammad Shahbaz, Helmi Hamdi	Sbia	Economic Modelling	2649993	Belgium	5	United Arab Emirates	0	0	0	1	148	37	148	2014	2	3	0	1	1	1	1	1	0	1	3	1	5	1	3	0	7	2	4	1	1	1	18
Nadia S. Quedraogo	Quedraogo	Energy Economics	1409883	France	5	15 ECOWAS countries	0	0	0	15	29	29	435	2013	1	1	1	0	1	1	1	1	0	0	4	1	4	0	1	0	1	3	2	2		1	18
Evan Lau, Xiao-Hui Chye, Chee-Keong Choong	Lau	International Journal of Energy Economics and Policy	21464553	Malaysia	2	17 Asian countries	0	0	0	17	27	27	459	2011	1	3	1	0	1	0	0	1	0	0	4	1	4	0	3	0	1	3	3	1		1	18
Theologos Dergiades, Georgios Martinopoulos, Lefteris Tsoulfidis	Dergiades	Energy Economics	1409883	Greece	3	Greece	0	0	1	1	48	48	48	2013	1	3	0	1	1	0	0	1	0	0	1	1	3	1	3	0	1	1	2	1		1	15
Mehdi Abid, Maamar Sebri	Abid	International Journal of Energy Economics and Policy	21464553	Tunisia	5	Tunisia	0	0	0	1	28	28	28	2012	1	2	0	1	1	0	0	1	0	0	1	1	3	0	3	0	1	1	4	1		1	15
Mehdi Abid, Maamar Sebri	Abid	International Journal of Energy Economics and Policy	21464553	Tunisia	5	Tunisia	0	0	0	1	28	28	28	2012	1	2	0	1	2	0	0	1	0	0	1	1	3	0	3	0	1	1	1	1		0	15
Mehdi Abid, Maamar Sebri	Abid	International Journal of Energy Economics and Policy	21464553	Tunisia	5	Tunisia	0	0	0	1	28	28	28	2012	1	2	0	1	2	0	0	1	0	0	1	1	3	0	3	0	1	1	1	1		0	15
Mehdi Abid, Maamar Sebri	Abid	International Journal of Energy Economics and Policy	21464553	Tunisia	5	Tunisia	0	0	0	1	28	28	28	2012	1	2	0	1	2	0	0	1	0	0	1	1	3	0	3	0	1	1	3	1		1	15
Melike E. Bildirici, Fazil Kayikçi	Bildirici	Energy Economics	1409883	Turkey	2	Russian Federation, Azerbaijan, the Republic of Belarus, Kazakhstan	0	0	0	4	20	20	80	2012	1	3	1	0	1	0	0	1	0	0	3	1	4	1	2	0	3	2	4	1		1	15
Melike E. Bildirici, Fazil Kayikçi	Bildirici	Energy Economics	1409883	Turkey	2	Kyrgyzstan, Moldova, Tajikistan, Uzbekistan	0	0	0	4	20	20	80	2012	1	1	1	0	1	0	0	1	0	0	3	1	4	1	2	0	3	2	4	1		1	15
Melike E. Bildirici, Fazil Kayikçi	Bildirici	Energy Economics	1409883	Turkey	2	Armenia, Georgia, Ukraine	0	0	0	3	20	20	60	2012	1	1	1	0	1	0	0	1	0	0	3	1	4	1	2	0	3	2	4	1		1	15
Solarin Sakiru Adebola	Adebola	International Journal of Energy Economics and Policy	21464553	Malaysia	5	Botswana	0	0	0	1	29	29	29	2011	1	2	0	1	1	0	1	2	0	0	1	1	5	1	3	0	3	3	2	1		1	14
Ugur Soytas, Ramazan Sari	Soytas	Journal of Policy Modeling	1618938	Turkey	2	China	0	1	0	1	32	32	32	2006	1	2	0	1	1	0	1	4	0	0	2	0	1	0	3	0	1	1	1	1		0	49
David I. Stern, Kerstin Enflo	Stern	Energy Economics	1409883	Australia	3	Sweden	0	0	1	1	150	150	150	2013	1	3	0	1	1	1	0	1	0	0	2	1	3	1	1	0	1	1	3	1		1	13
David I. Stern, Kerstin Enflo	Stern	Energy Economics	1409884	Australia	3	Sweden	0	0	1	1	100	100	100	2013	1	3	0	1	1	1	0	1	0	0	2	1	3	1	1	0	1	1	3	1		1	13
David I. Stern, Kerstin Enflo	Stern	Energy Economics	1409885	Australia	3	Sweden	0	0	1	1	50	50	50	2013	1	3	0	1	1	1	0	1	0	0	2	1	3	1	1	0	1	1	3	1		1	13
David I. Stern, Kerstin Enflo	Stern	Energy Economics	1409886	Australia	3	Sweden	0	0	1	1	150	150	150	2013	1	3	0	1	1	1	1	1	0	0	2	1	3	1	1	0	1	1	2	1		1	13
David I. Stern, Kerstin Enflo	Stern	Energy Economics	1409887	Australia	3	Sweden	0	0	1	1	100	100	100	2013	1	3	0	1	1	1	1	1	0	0	2	1	3	1	1	0	1	1	1	1		0	13
David I. Stern, Kerstin Enflo	Stern	Energy Economics	1409888	Australia	3	Sweden	0	0	1	1	50	50	50	2013	1	3	0	1	1	1	1	1	0	0	2	1	3	1	1	0	1	1	3	1		1	13
David I. Stern, Kerstin Enflo	Stern	Energy Economics	1409884	Australia	3	Sweden	0	0	1	1	150	150	150	2013	1	3	0	1	1	1	1	4	1	0	2	1	3	1	1	0	1	1	2	1		1	13
David I. Stern, Kerstin Enflo	Stern	Energy Economics	1409885	Australia	3	Sweden	0	0	1	1	100	100	100	2013	1	3	0	1	1	1	1	4	1	0	2	1	3	1	1	0	1	1	2	1		1	13
David I. Stern, Kerstin Enflo	Stern	Energy Economics	1409886	Australia	3	Sweden	0	0	1	1	50	50	50	2013	1	3	0	1	1	1	1	4	1	0	2	1	3	1	1	0	1	1	3	1		1	13
Robin Coers, Mark Sanders	Coers	Energy Economics	1409883	Netherlands	1	30 OECD countries	0	0	0	30	40	40	1200	2013	1	3	1	0	1	1	1	4	0	0	5	1	4	1	3	0	1	3	3	1		1	13
Mulugeta S. Kahsai, Chali Nondo, Peter V. Schaeffer, Tesfa G. Gebremedhin	Kashai	Energy Economics	1409883	US	5	Sub-Saharan Africa	0	0	0	40	28	28	1120	2012	1	4	1	0	1	1	1	1	1	0	4	1	5	0	3	0	1	3	4	2		1	13
Mulugeta S. Kahsai, Chali Nondo, Peter V. Schaeffer, Tesfa G. Gebremedhin	Kashai	Energy Economics	1409884	US	5	Sub-Saharan Africa	0	0	0	26	28	28	728	2012	1	1	1	0	1	1	1	1	1	0	4	1	5	0	3	0	1	3	4	2		1	13
Mulugeta S. Kahsai, Chali Nondo, Peter V. Schaeffer, Tesfa G. Gebremedhin	Kashai	Energy Economics	1409885	US	5	Sub-Saharan Africa	0	0	0	14	28	28	392	2012	1	2	1	0	1	1	1	1	1	0	4	1	5	0	3	0	1	3	4	2		1	13
Paul Adjei Kwakwa	Kwakwa	International Journal of Energy Economics and Policy	21464553	Ghana	5	Ghana	0	0	0	1	27	27	27	2012	1	1	0	1	1	1	1	1	0	0	1	1	3	0	3	0	2	1	3	1		1	12
Paul Adjei Kwakwa	Kwakwa	International Journal of Energy Economics and Policy	21464554	Ghana	5	Ghana	0	0	0	1	27	27	27	2012	1	1	0	1	2	1	1	1	0	0	1	1	3	0	3	0	3	1	3	1		1	12
Paul Adjei Kwakwa	Kwakwa	International Journal of Energy Economics and Policy	21464555	Ghana	5	Ghana	0	0	0	1	27	27	27	2012	1	1	0	1	2	1	1	1	0	0	1	1	3	0	3	0	2	1	3	1		1	12
Paul Adjei Kwakwa	Kwakwa	International Journal of Energy Economics and Policy	21464556	Ghana	5	Ghana	0	0	0	1	27	27	27	2012	1	1	0	1	2	1	1	1	0	0	1	1	3	0	3	0	3	1	4	1		1	12
Yaghoob Jafari, Jamal Othman, Abu Hassan Shaari Mohd Nor	Jafari	Journal of Policy Modeling	1618938	Malaysia	2	Indonesia	0	0	0	1	28	28	28	2012	1	1	0	1	1	1	1	1	1	1	2	1	5	1	3	0	1	1	1	1		0	12
Nicholas Apergis, James E. Payne	Apergis	Energy Systems	18683967	Greece	1	25 developed countries	0	0	0	25	18	18	450	2011	1	3	1	0	1	1	1	4	1	0	4	1	4	0	3	0	2	1	4	3		1	12
Nicholas Apergis, James E. Payne	Apergis	Energy Systems	18683968	Greece	2	25 developed countries	0	0	0	25	18	18	450	2011	1	3	1	0	1	1	1	4	1	0	4	1	4	0	3	0	4	1	4	3		1	12
Nicholas Apergis, James E. Payne	Apergis	Energy Systems	18683969	Greece	1	55 developing countries	0	0	0	55	18	18	990	2011	1	4	1	0	1	1	1	4	1	0	4	1	4	0	3	0	2	1	4	3		1	12
Nicholas Apergis, James E. Payne	Apergis	Energy Systems	18683970	Greece	2	55 developing countries	0	0	0	55	18	18	990	2011	1	4	1	0	1	1	1	4	1	0	4	1	4	0	3	0	4	1	4	3		1	12
Nicholas Apergis, Dan Danuletiu	Apergis	International Journal of Energy Economics and Policy	21464553	Greece	3	Romania	0	0	1	1	48	12	12	2012	2	2	0	1	1	0	1	4	0	0	5	1	3	0	1	0	1	3	2	3		1	11
Adnan Kasman, Yavuz Selman Duman	Kasman	Economic Modelling	2649993	Turkey	3	New Eu member and candidate countries	0	0	1	15	19	19	285	2015	1	4	1	0	1	0	1	1	0	1	4	1	4	0	3	0	1	3	4	1		1	10
Olivier Damette, Majda Seghir	Damette	Energy Economics	1409883	France	1	Oil exporting countries	0	0	0	12	21	21	252	2013	1	4	1	0	1	0	0	1	0	0	5	1	5	1	3	0	1	2	3	1		1	10
Souhila Eddrief-Cherfi, Baghdad Kourbali	Eddrief-Cherfi	International Journal of Energy Economics and Policy	21464553	Algeria	5	Algeria	0	0	0	1	44	44	44	2012	1	2	0	1	1	0	0	1	0	0	1	1	3	1	3	0	1	2	3	1		1	10
Biru Paksha Paul, Gazi Salah Uddin	Paul	Energy Economics	1409883	US	2	Bangladesh	0	0	0	1	40	40	40	2011	1	1	0	1	1	0	0	1	0	0	1	0	1	1	3	1	1	1	3	3		1	9
Ertugrul Yıldırım, Deniz Sukruoglu	Yildimir	Energy Economics	1409883	Turkey	2	Bangladesh	0	0	0	1	40	40	40	2014	1	1	0	1	1	0	1	2	0	0	5	0	1	1	1	1	1	3	1	1		0	8
Ertugrul Yıldırım, Deniz Sukruoglu	Yildimir	Energy Economics	1409884	Turkey	5	Egypt	0	0	0	1	40	40	40	2014	1	1	0	1	1	0	1	2	0	0	5	0	1	1	1	1	1	3	1	1		0	8
Ertugrul Yıldırım, Deniz Sukruoglu	Yildimir	Energy Economics	1409885	Turkey	2	Indonesia	0	0	0	1	40	40	40	2014	1	1	0	1	1	0	1	2	0	0	5	0	1	1	1	1	1	3	1	1		0	8
Ertugrul Yıldırım, Deniz Sukruoglu	Yildimir	Energy Economics	1409886	Turkey	5	Iran	0	0	0	1	37	37	37	2014	1	2	0	1	1	0	1	2	0	0	5	0	1	1	1	1	1	3	1	1		0	8
Ertugrul Yıldırım, Deniz Sukruoglu	Yildimir	Energy Economics	1409887	Turkey	2	Korea	0	0	0	1	41	41	41	2014	1	3	0	1	1	0	1	2	0	0	5	0	1	1	1	1	1	3	1	1		0	8
Ertugrul Yıldırım, Deniz Sukruoglu	Yildimir	Energy Economics	1409888	Turkey	4	Mexico	0	0	0	1	41	41	41	2014	1	2	0	1	1	0	1	2	0	0	5	0	1	1	1	1	1	3	1	1		0	8
Ertugrul Yıldırım, Deniz Sukruoglu	Yildimir	Energy Economics	1409889	Turkey	2	Pakistan	0	0	0	1	40	40	40	2014	1	1	0	1	1	0	1	2	0	0	5	0	1	1	1	1	1	3	1	1		0	8
Ertugrul Yıldırım, Deniz Sukruoglu	Yildimir	Energy Economics	1409890	Turkey	2	Phillippines	0	0	0	1	40	40	40	2014	1	1	0	1	1	0	1	2	0	0	5	0	1	1	1	1	1	3	1	1		0	8
Ertugrul Yıldırım, Deniz Sukruoglu	Yildimir	Energy Economics	1409891	Turkey	3	Turkey	0	0	0	1	51	51	51	2014	1	2	0	1	1	0	1	2	0	0	5	0	1	1	1	1	1	3	2	1		1	8
Nela Vlahinić-Dizdarević, Saša Žiković	Vlahinić-Dizdarević	Zbornik Radova Ekonomskog Fakultet au Rijeci	13318004	Croatia	3	Croatia	0	0	1	1	14	14	14	2010	1	3	0	1	2	1	0	1	0	0	2	1	3	0	2	0	1	1	3	1		1	8
Olugbenga A. Onafowora, Oluwole Owoye	Onafowora	Energy Economics	1409883	USA	4	Brazil	0	0	0	1	41	41	41	2014	1	2	0	0	1	0	1	1	0	1	3	1	5	1	3	0	1	2	2	1		1	7
Olugbenga A. Onafowora, Oluwole Owoye	Onafowora	Energy Economics	1409884	USA	2	China	0	1	0	1	41	41	41	2014	1	2	0	0	1	0	1	1	0	1	3	1	5	1	3	0	1	2	2	1		1	7
Olugbenga A. Onafowora, Oluwole Owoye	Onafowora	Energy Economics	1409885	USA	5	Egypt	0	0	0	1	41	41	41	2014	1	1	0	0	1	0	1	1	0	1	3	1	5	1	3	0	1	2	2	1		1	7
Olugbenga A. Onafowora, Oluwole Owoye	Onafowora	Energy Economics	1409886	USA	2	Japan	0	0	0	1	41	41	41	2014	1	3	0	0	1	0	1	1	0	1	3	1	5	1	3	0	1	2	2	1		1	7
Olugbenga A. Onafowora, Oluwole Owoye	Onafowora	Energy Economics	1409887	USA	4	Mexico	0	0	0	1	41	41	41	2014	1	2	0	0	1	0	1	1	0	1	3	1	5	1	3	0	1	2	2	1		1	7
Olugbenga A. Onafowora, Oluwole Owoye	Onafowora	Energy Economics	1409888	USA	5	Nigeria	0	0	0	1	41	41	41	2014	1	1	0	0	1	0	1	1	0	1	3	1	5	1	3	0	1	2	2	1		1	7
Olugbenga A. Onafowora, Oluwole Owoye	Onafowora	Energy Economics	1409889	USA	2	South Korea	0	0	0	1	41	41	41	2014	1	3	0	0	1	0	1	1	0	1	3	1	5	1	3	0	1	2	2	1		1	7
Olugbenga A. Onafowora, Oluwole Owoye	Onafowora	Energy Economics	1409890	USA	5	South Africa	0	0	0	1	41	41	41	2014	1	2	0	0	1	0	1	1	0	1	3	1	5	1	3	0	1	2	2	1		1	7
Mustafa Saatci, Yasemin Dumrul	Saatci	International Journal of Energy Economics and Policy	21464553	Turkey	3	Turkey	0	0	1	1	49	49	49	2013	1	2	0	1	1	1	0	1	0	0	5	1	5	1	1	0	1	1	2	3		1	7
Tomislav Gelo	Gelo	Zbornik Radova Ekonomskog Fakultet au Rijeci	13318004	Croatia	3	Croatia	0	0	1	1	53	53	53	2009	1	3	0	1	1	0	0	1	1	0	1	1	5	1	1	0	1	1	3	2		1	7
Harry Bloch, Shuddhasattwa Rafiq, Ruhul Salim	Bloch	Economic Modelling	2649993	Australia	2	China	0	1	0	1	17	17	17	2015	1	2	0	1	1	1	1	4	0	1	3	1	3	1	3	0	1	1	4	1		1	6
Harry Bloch, Shuddhasattwa Rafiq, Ruhul Salim	Bloch	Economic Modelling	2649994	Australia	3	China	0	1	0	1	47	47	47	2015	1	2	0	1	1	1	1	1	1	1	3	1	3	1	3	0	1	1	4	1		1	6
Yemane Wolde-Rufael	Wolde-Rufael	Energy Economics	1409883	UK	3	Belarus	0	0	1	1	36	36	36	2014	1	2	0	0	1	0	0	1	0	0	5	0	1	0	3	0	3	1	2	3		1	6
Yemane Wolde-Rufael	Wolde-Rufael	Energy Economics	1409884	UK	3	Bulgaria	0	0	1	1	36	36	36	2014	1	2	0	0	1	0	0	1	0	0	5	0	1	0	3	0	3	1	2	3		1	6
Yemane Wolde-Rufael	Wolde-Rufael	Energy Economics	1409885	UK	3	Ukraine	0	0	1	1	36	36	36	2014	1	1	0	0	1	0	0	1	0	0	5	0	1	0	3	0	3	1	3	3		1	6
Yemane Wolde-Rufael	Wolde-Rufael	Energy Economics	1409886	UK	3	Czech Republic	0	0	1	1	36	36	36	2014	1	3	0	0	1	0	0	1	0	0	5	0	1	0	3	0	3	1	3	3		1	6
Yemane Wolde-Rufael	Wolde-Rufael	Energy Economics	1409887	UK	3	Latvia	0	0	1	1	36	36	36	2014	1	3	0	0	1	0	0	1	0	0	5	0	1	0	3	0	3	1	3	3		1	6
Yemane Wolde-Rufael	Wolde-Rufael	Energy Economics	1409888	UK	3	Lithuania	0	0	1	1	36	36	36	2014	1	3	0	0	1	0	0	1	0	0	5	0	1	0	3	0	3	1	3	3		1	6
Yemane Wolde-Rufael	Wolde-Rufael	Energy Economics	1409889	UK	3	Russian Federation	0	0	1	1	36	36	36	2014	1	3	0	0	1	0	0	1	0	0	5	0	1	0	3	0	3	1	1	3		0	6
Yemane Wolde-Rufael	Wolde-Rufael	Energy Economics	1409890	UK	3	Albania	0	0	1	1	36	36	36	2014	1	2	0	0	1	0	0	1	0	0	5	0	1	0	3	0	3	1	1	3		0	6
Yemane Wolde-Rufael	Wolde-Rufael	Energy Economics	1409891	UK	3	Macedonia	0	0	1	1	36	36	36	2014	1	2	0	0	1	0	0	1	0	0	5	0	1	0	3	0	3	1	1	3		0	6
Yemane Wolde-Rufael	Wolde-Rufael	Energy Economics	1409892	UK	3	Moldova	0	0	1	1	36	36	36	2014	1	1	0	0	1	0	0	1	0	0	5	0	1	0	3	0	3	1	1	3		0	6
Yemane Wolde-Rufael	Wolde-Rufael	Energy Economics	1409893	UK	3	Poland	0	0	1	1	36	36	36	2014	1	3	0	0	1	0	0	1	0	0	5	0	1	0	3	0	3	1	1	3		0	6
Yemane Wolde-Rufael	Wolde-Rufael	Energy Economics	1409894	UK	3	Romania	0	0	1	1	36	36	36	2014	1	2	0	0	1	0	0	1	0	0	5	0	1	0	3	0	3	1	1	3		0	6
Yemane Wolde-Rufael	Wolde-Rufael	Energy Economics	1409895	UK	3	Serbia	0	0	1	1	36	36	36	2014	1	2	0	0	1	0	0	1	0	0	5	0	1	0	3	0	3	1	1	3		0	6
Yemane Wolde-Rufael	Wolde-Rufael	Energy Economics	1409896	UK	3	Slovak Republic	0	0	1	1	36	36	36	2014	1	3	0	0	1	0	0	1	0	0	5	0	1	0	3	0	3	1	1	3		0	6
Yemane Wolde-Rufael	Wolde-Rufael	Energy Economics	1409897	UK	3	Slovenia	0	0	1	1	36	36	36	2014	1	3	0	0	1	0	0	1	0	0	5	0	1	0	3	0	3	1	1	3		0	6
Chaido Dritsaki, Melina Dritsaki	Dritsaki	International Journal of Energy Economics and Policy	21464553	Macedonia	3	Greece, Spain, Portugal	0	0	1	3	50	50	150	2014	1	3	1	0	1	0	1	1	0	1	4	1	4	0	3	0	1	2	4	1		1	6
Okyay Ucan, Ebru Aricioglu, Ucel	Ucan	International Journal of Energy Economics and Policy	21464553	Turkey	3	15 EU countries	0	0	1	15	21	21	315	2014	1	3	1	0	1	1	1	2	1	1	4	1	4	0	1	0	2	1	2	3		1	6
Hanan Naser	Naser	International Journal of Energy Economics and Policy	21464553	UK	3	Russia	0	0	0	1	46	46	46	2014	1	3	0	0	1	1	1	1	1	0	2	0	1	0	2	0	2	3	1	1		0	6
Hanan Naser	Naser	International Journal of Energy Economics and Policy	21464554	UK	2	China	0	1	0	1	46	46	46	2014	1	2	0	0	1	1	1	1	1	0	2	0	1	0	2	0	2	3	3	1		1	6
Hanan Naser	Naser	International Journal of Energy Economics and Policy	21464555	UK	2	South Korea	0	0	0	1	46	46	46	2014	1	3	0	0	1	1	1	1	1	0	2	0	1	0	2	0	2	3	3	1		1	6
Hanan Naser	Naser	International Journal of Energy Economics and Policy	21464556	UK	2	India	0	0	0	1	46	46	46	2014	1	1	0	0	1	1	1	1	1	0	2	0	1	0	2	0	2	3	4	1		1	6
Hanan Naser	Naser	International Journal of Energy Economics and Policy	21464557	UK	3	Russia	0	0	0	1	46	46	46	2014	1	3	0	0	1	1	1	1	1	0	2	0	1	0	2	0	5	3	1	1		0	6
Hanan Naser	Naser	International Journal of Energy Economics and Policy	21464558	UK	2	China	0	1	0	1	46	46	46	2014	1	2	0	0	1	1	1	1	1	0	2	0	1	0	2	0	5	3	3	1		1	6
Hanan Naser	Naser	International Journal of Energy Economics and Policy	21464559	UK	2	South Korea	0	0	0	1	46	46	46	2014	1	3	0	0	1	1	1	1	1	0	2	0	1	0	2	0	5	3	2	1		1	6
Hanan Naser	Naser	International Journal of Energy Economics and Policy	21464560	UK	2	India	0	0	0	1	46	46	46	2014	1	1	0	0	1	1	1	1	1	0	2	0	1	0	2	0	5	3	2	1		1	6
Oguz Ocal, Ilhan Ozturk, Alper Aslan	Ocal	International Journal of Energy Economics and Policy	21464560	Turkey	3	Turkey	0	0	1	1	27	27	27	2013	1	2	0	1	1	0	1	4	0	0	5	0	1	0	3	0	2	1	1	1		0	6
Hüseyin Kalyoncu, Faruk Gürsoy, Hasan Göcen	Kalyoncu	International Journal of Energy Economics and Policy	21464560	Turkey	2	Georgia	0	0	0	1	15	15	15	2013	1	1	0	0	1	0	0	1	0	0	1	1	2	0	3	0	1	2	1	1		0	6
Hüseyin Kalyoncu, Faruk Gürsoy, Hasan Göcen	Kalyoncu	International Journal of Energy Economics and Policy	21464561	Turkey	2	Azerbaijan	0	0	0	1	15	15	15	2013	1	2	0	0	1	0	0	1	0	0	1	1	2	0	3	0	1	2	1	1		0	6
Hüseyin Kalyoncu, Faruk Gürsoy, Hasan Göcen	Kalyoncu	International Journal of Energy Economics and Policy	21464562	Turkey	2	Armenia	0	0	0	1	15	15	15	2013	1	1	0	0	1	0	0	1	0	0	1	1	2	0	3	0	1	2	3	1		1	6
Viktorija Bobinaite, Aldona Juozapaviciene, Inga Konstantinaviciute	Bobinaite	Engineering Economics	13922785	Lithuania	3	Lithuania	0	0	1	1	20	20	29	2011	1	3	0	1	1	0	0	1	0	0	1	1	3	1	1	0	4	1	2	3		1	6
Selim Kayhan, Ugur Adiguzel, Tayfur Bayat, Fuat Lebe	Kayhan	Romanian Journal of Economic Forecasting	15826163	Romania	3	Romania	0	0	1	1	36	9	10	2010	2	2	0	1	1	0	0	1	0	0	2	0	1	1	3	0	3	1	2	1		1	6
Eyup Dogan	Dogan	International Journal of Energy Economics and Policy	21464553	USA	5	Kenya	0	0	0	1	41	41	41	2014	1	1	0	0	1	0	0	1	0	0	1	1	3	1	1	0	1	2	2	1		1	5
Eyup Dogan	Dogan	International Journal of Energy Economics and Policy	21464554	USA	5	Benin	0	0	0	1	41	41	41	2014	1	1	0	0	1	0	0	1	0	0	1	1	3	1	1	0	1	2	1	1		0	5
Eyup Dogan	Dogan	International Journal of Energy Economics and Policy	21464555	USA	5	Congo	0	0	0	1	41	41	41	2014	1	1	0	0	1	0	0	1	0	0	1	1	3	1	1	0	1	2	1	1		0	5
Eyup Dogan	Dogan	International Journal of Energy Economics and Policy	21464556	USA	5	Zimbabwe	0	0	0	1	41	41	41	2014	1	1	0	0	1	0	0	1	0	0	1	1	3	1	1	0	1	2	1	1		0	5
Zihui Yang, Yongliang Zhao	Yang	Economic Modelling	2649993	China	2	India	0	0	0	1	39	39	39	2014	1	1	0	1	1	0	1	2	0	1	5	0	1	0	3	0	1	1	2	1		1	5
Bamidele P. Abalaba, Matthew Abiodun Dada	Abalaba	International Journal of Energy Economics and Policy	21464553	Nigeria	5	Nigeria	0	0	0	1	40	40	40	2013	1	1	0	1	1	0	1	1	1	0	1	1	3	0	2	0	1	1	1	3		0	5
Muhammad Shahbaz, Saleheen Khan, Mohammad Iqbal Tahir	Shahbaz	Energy Economics	1409883	Pakistan	2	China	0	1	0	1	41	41	41	2013	1	2	0	1	1	0	1	4	0	0	1	1	3	1	3	0	1	2	2	1		1	31
Muhittin Kaplan, Ilhan Ozturk, Huseyin Kalyoncu	Kaplan	Romanian Journal of Economic Forecasting	15826163	Turkey	2	Turkey	0	0	0	1	36	36	36	2011	1	2	0	1	1	0	1	4	1	0	1	1	3	0	3	0	1	1	4	1		1	31
Troy Lorde, Kimberley Waithe, Brian Francis	Lorde	Energy Economics	1409883	Barbados	4	Barbados	0	0	0	1	45	45	45	2010	1	3	0	1	1	0	1	4	0	0	1	1	3	0	3	0	3	1	4	3		1	29
Phung Thanh Binh	Binh	International Journal of Energy Economics and Policy	21464553	Vietnam	2	Vietnam	0	0	0	1	35	35	35	2011	1	1	0	1	1	0	0	1	0	0	1	1	3	1	3	0	1	2	3	1		1	25
Christian Gross	Gross	Energy Economics	1409883	Germany	6	USA	1	0	0	1	38	38	38	2012	1	3	0	1	1	0	0	1	0	0	1	1	5	0	3	0	1	1	4	1		1	15
Christian Gross	Gross	Energy Economics	1409883	Germany	6	USA	1	0	0	1	38	38	38	2012	1	3	0	1	2	0	0	1	0	0	1	1	5	0	3	0	1	1	4	1		1	15
Christian Gross	Gross	Energy Economics	1409883	Germany	6	USA	1	0	0	1	38	38	38	2012	1	3	0	1	2	0	0	1	0	0	1	1	5	0	3	0	1	1	1	1		0	15
Christian Gross	Gross	Energy Economics	1409883	Germany	6	USA	1	0	0	1	38	38	38	2012	1	3	0	1	2	0	0	1	0	0	1	1	5	0	3	0	1	1	3	1		1	15
Valeria Costantini, Chiara Martini	Costantini	Energy Economics	1409884	Italy	1	71 countries	0	0	0	71	36	36	2556	2010	1	4	1	0	1	0	0	1	0	0	5	1	4	1	3	0	1	3	4	3		1	61
Valeria Costantini, Chiara Martini	Costantini	Energy Economics	1409885	Italy	1	26 OECD countries	0	0	0	26	46	46	1196	2010	1	4	1	0	1	0	0	1	0	0	5	1	4	1	3	0	1	3	4	3		1	61
Valeria Costantini, Chiara Martini	Costantini	Energy Economics	1409886	Italy	1	45 non-OECD	0	0	0	45	36	36	1620	2010	1	4	1	0	1	0	0	1	0	0	5	1	4	1	3	0	1	3	4	3		1	61
Valeria Costantini, Chiara Martini	Costantini	Energy Economics	1409884	Italy	1	71 countries	0	0	0	71	36	36	2556	2010	1	4	1	0	2	0	0	1	0	0	5	1	4	1	3	0	1	3	3	3		1	61
Valeria Costantini, Chiara Martini	Costantini	Energy Economics	1409885	Italy	1	26 OECD countries	0	0	0	26	46	46	1196	2010	1	4	1	0	2	0	0	1	0	0	5	1	4	1	3	0	1	3	3	3		1	61
Valeria Costantini, Chiara Martini	Costantini	Energy Economics	1409886	Italy	1	45 non-OECD	0	0	0	45	36	36	1620	2010	1	4	1	0	2	0	0	1	0	0	5	1	4	1	3	0	1	3	3	3		1	61
Valeria Costantini, Chiara Martini	Costantini	Energy Economics	1409884	Italy	1	71 countries	0	0	0	71	36	36	2556	2010	1	4	1	0	2	0	0	1	0	0	5	1	4	1	3	0	1	3	4	3		1	61
Valeria Costantini, Chiara Martini	Costantini	Energy Economics	1409885	Italy	1	26 OECD countries	0	0	0	26	46	46	1196	2010	1	4	1	0	2	0	0	1	0	0	5	1	4	1	3	0	1	3	1	3		0	61
Valeria Costantini, Chiara Martini	Costantini	Energy Economics	1409886	Italy	1	45 non-OECD	0	0	0	45	36	36	1620	2010	1	4	1	0	2	0	0	1	0	0	5	1	4	1	3	0	1	3	3	3		1	61
Valeria Costantini, Chiara Martini	Costantini	Energy Economics	1409884	Italy	1	71 countries	0	0	0	71	36	36	2556	2010	1	4	1	0	2	0	0	1	0	0	5	1	4	1	3	0	1	3	4	3		1	61
Valeria Costantini, Chiara Martini	Costantini	Energy Economics	1409885	Italy	1	26 OECD countries	0	0	0	26	46	46	1196	2010	1	4	1	0	2	0	0	1	0	0	5	1	4	1	3	0	1	3	4	3		1	61
Valeria Costantini, Chiara Martini	Costantini	Energy Economics	1409886	Italy	1	45 non-OECD	0	0	0	45	36	36	1620	2010	1	4	1	0	2	0	0	1	0	0	5	1	4	1	3	0	1	3	3	3		1	61
Valeria Costantini, Chiara Martini	Costantini	Energy Economics	1409884	Italy	1	71 countries	0	0	0	71	36	36	2556	2010	1	4	1	0	2	0	0	1	0	0	5	1	4	1	3	0	1	3	1	3		0	61
Valeria Costantini, Chiara Martini	Costantini	Energy Economics	1409885	Italy	1	26 OECD countries	0	0	0	26	46	46	1196	2010	1	4	1	0	2	0	0	1	0	0	5	1	4	1	3	0	1	3	2	3		1	61
Valeria Costantini, Chiara Martini	Costantini	Energy Economics	1409886	Italy	1	45 non-OECD	0	0	0	45	36	36	1620	2010	1	4	1	0	2	0	0	1	0	0	5	1	4	1	3	0	1	3	1	3		0	61
Paresh Kumar Narayan, Stephan Popp	Narayan	Economic Modellng	2649993	Australia	1	93 Countries	0	0	0	93	27	27	2511	2012	1	4	1	0	1	0	0	1	0	0	4	1	4	0	3	0	1	1	2	3		1	27
Paresh Kumar Narayan, Stephan Popp	Narayan	Economic Modellng	2649994	Australia	3	Western Europe	0	0	0	20	27	27	540	2012	1	4	1	0	1	0	0	1	0	0	4	1	4	0	3	0	1	1	2	3		1	27
Paresh Kumar Narayan, Stephan Popp	Narayan	Economic Modellng	2649995	Australia	2	Asia	0	0	0	17	27	27	459	2012	1	4	1	0	1	0	0	1	0	0	4	1	4	0	3	0	1	1	2	3		1	27
Paresh Kumar Narayan, Stephan Popp	Narayan	Economic Modellng	2649996	Australia	4	Latin America	0	0	0	18	27	27	486	2012	1	4	1	0	1	0	0	1	0	0	4	1	4	0	3	0	1	1	2	3		1	27
Paresh Kumar Narayan, Stephan Popp	Narayan	Economic Modellng	2649997	Australia	5	Middle East	0	0	0	12	27	27	324	2012	1	4	1	0	1	0	0	1	0	0	4	1	4	0	3	0	1	1	1	3		0	27
Paresh Kumar Narayan, Stephan Popp	Narayan	Economic Modellng	2649998	Australia	5	Africa	0	0	0	25	27	27	675	2012	1	4	1	0	1	0	0	1	0	0	4	1	4	0	3	0	1	1	2	3		1	27
Paresh Kumar Narayan, Stephan Popp	Narayan	Economic Modellng	2649999	Australia	1	G7: Canada, Japan, US, Italy, France, UK	0	0	0	3	27	27	81	2012	1	3	1	0	1	0	0	1	0	0	4	1	4	0	3	0	1	1	2	3		1	27
Mehmet Balcilar, Zeynel Abidin Ozdemir, Yalcin Arslanturk	Balcilar	Energy Economics	1409885	Turkey	6	Canada	0	0	0	1	47	47	47	2010	1	3	0	0	1	0	0	1	0	0	5	0	1	1	2	1	1	1	2	2		1	27
Mehmet Balcilar, Zeynel Abidin Ozdemir, Yalcin Arslanturk	Balcilar	Energy Economics	1409886	Turkey	3	France	0	0	1	1	47	47	47	2010	1	3	0	0	1	0	0	1	0	0	5	0	1	1	2	1	1	1	1	2		0	27
Mehmet Balcilar, Zeynel Abidin Ozdemir, Yalcin Arslanturk	Balcilar	Energy Economics	1409887	Turkey	3	Italy	0	0	1	1	47	47	47	2010	1	3	0	0	1	0	0	1	0	0	5	0	1	1	2	1	1	1	1	2		0	27
Mehmet Balcilar, Zeynel Abidin Ozdemir, Yalcin Arslanturk	Balcilar	Energy Economics	1409888	Turkey	2	Japan	0	0	0	1	47	47	47	2010	1	3	0	0	1	0	0	1	0	0	5	0	1	1	2	1	1	1	1	2		0	27
Mehmet Balcilar, Zeynel Abidin Ozdemir, Yalcin Arslanturk	Balcilar	Energy Economics	1409889	Turkey	3	UK	0	0	1	1	47	47	47	2010	1	3	0	0	1	0	0	1	0	0	5	0	1	1	2	1	1	1	1	2		0	27
Mehmet Balcilar, Zeynel Abidin Ozdemir, Yalcin Arslanturk	Balcilar	Energy Economics	1409890	Turkey	6	USA	1	0	0	1	47	47	47	2010	1	3	0	0	1	0	0	1	0	0	5	0	1	1	2	1	1	1	1	2		0	27
Mehmet Balcilar, Zeynel Abidin Ozdemir, Yalcin Arslanturk	Balcilar	Energy Economics	1409891	Turkey	3	Germany	0	0	1	1	36	36	36	2010	1	3	0	0	1	0	0	1	0	0	5	0	1	1	2	1	1	1	1	2		0	27
Clement A. U. Ighodaro	Ighodaro	Journal of Business Economics and Management	16111699	Nigeria	5	Nigeria	0	0	0	1	36	36	36	2010	1	1	0	1	1	1	1	1	0	0	1	1	3	0	3	0	3	1	2	1		1	17
Clement A. U. Ighodaro	Ighodaro	Journal of Business Economics and Management	16111700	Nigeria	5	Nigeria	0	0	0	1	36	36	36	2010	1	1	0	1	1	1	1	1	0	0	1	1	3	0	3	0	2	1	2	1		1	17
Clement A. U. Ighodaro	Ighodaro	Journal of Business Economics and Management	16111701	Nigeria	5	Nigeria	0	0	0	1	36	36	36	2010	1	1	0	1	1	1	1	1	0	0	1	1	3	0	3	0	2	1	3	1		1	17
Aviral Kumar Tiwari	Tiwari	South East European Journal of Economics and Business	1840118X	India	2	India	0	0	0	1	38	38	38	2011	1	1	0	1	1	0	1	1	0	1	1	1	3	1	3	1	1	1	3	3		1	5
Andreas Georgantopoulos	Georgantopoulos	International Journal of Energy Economics and Policy	21464553	Greece	3	Greece	0	0	1	1	31	31	31	2012	1	3	0	1	1	0	1	4	0	0	5	1	3	0	1	0	3	1	2	2		1	5

## Sheet: AGGREG
Authors	Author 1	Journal_title	Journal ISSN	Country of the first author	Geo_area	Geo_char	USA_only	China_only	EU_only	No_cross_sections	No_observations	Length_of_study_years	Sample size	Year_of_publication	Frequency	Overall_econ_level	Panel data	Single_region	Sectoral	Multiple energy types	Multivariate	Prod_control_variables	Price_as_control_var	EKC_link	Estim_method_causality	Cointegration_testing	Cointegration_method	Structural breaks considered	Significance_level_used	Correction_for_multiple_testing	Energy_types	Variables_Per_capita	Basic_causality_direction_concluded	Sign_of_causality_considered	no_of_separate_individual_estimates	Causalityfound	Number of citations
Authors	Auth1	Journal	JournalISSN	Countryauthor	Geoarea	Geochar	USAonly	Chinaonly	EUonly	NoCross	NoObs	LengthStudy	SampleSize	PublicationYear	Frequency	OverallEconLevel	PanelData	SingleRegion	Sectoral	MultiEnTypes	Multivariate	ProdCtrlVars	PriceCtrl	EKCLink	CausalMethod	Cointegration	CointegrationMethod	StructBreaks	SignifLevel	MultTestingCorr	EnergyTypes	VarsPerCap	CausalDirection	CausalSign	NoSepIndivEstim	CausalYes	NoCitations
J. Asafu-Adjaye	Asafu-Adjaye	Energy Economics	1409883	Australia	2	India, Indonesia, Thailand, Philippines	0	0	0	4	24	24	96	2000	1	4	0	0	1	0	1	1	1	0	1	1	3	0	2	1	1	3	5	1	4	1	358
Ugur Soytas, Ramazan Sari	Ugur Soytas	Energy Economics	1409883	Turkey	1	top 10 emerging markets and the G-7 countries (excl. China)	0	0	0	16	43	43	659	2003	1	4	0	0	1	0	0	1	0	0	1	1	3	0	3	1	1	3	5	1	16	1	336
Chien-Chiang Lee		Energy Economics	1409883	Taiwan	2	16 Asian countries	0	0	0	18	27	27	486	2005	1	4	1	0	1	0	1	2	0	0	4	1	4	0	1	1	1	1	2	1	1	1	286
Ugur Soytas, Ramazan Sari, Bradley T. Ewing	Ugur Soytas	Ecological Economics	9218009	Turkey	6	USA	1	0	0	1	45	45	45	2007	1	3	0	1	3	0	1	4	0	1	2	0	1	1	1	0	1	1	1	1	1	0	225
Wankeun Oh, Kihoon Lee	Wankeun Oh	Energy Economics	1409883	South Korea	2	South Korea	0	0	0	1	30	30	30	2004	1	3	0	1	1	1	1	4	1	0	1	1	3	0	1	0	1	1	4	1	1	1	205
Chien-Chiang Lee, Chun-Ping Chang	Chien-Chiang Lee	Resource and Energy Economics	9287655	Taiwan	2	16 Asian countries	0	0	0	30	32	32	960	2008	1	4	1	0	1	1	1	4	0	0	4	1	4	0	1	0	1	1	2	1	3	1	199
Ugur Soytas, Ramazan Sari	Ugur Soytas	Ecological Economics	9218009	Turkey	3	Turkey	0	0	0	1	41	41	41	2009	1	2	0	1	1	0	1	4	0	1	2	0	1	1	2	0	1	3	1	1	1	0	197
Nicholas Apergis, James E. Payne	Nicholas Apergis	Energy Economics	1409883	Greece	4	Central America	0	0	0	6	25	25	150	2009	1	4	1	0	1	1	1	4	0	0	1	1	4	0	2	0	1	3	2	1	1	1	167
James B. Ang	James B. Ang	Journal of Policy Modeling	1618938	Australia	2	Malaysia	0	0	0	1	29	29	29	2008	1	2	0	1	1	1	1	1	0	1	1	1	3	1	2	0	1	2	3	1	1	1	163
Cutler J. Cleveland, Robert K. Kaufmann, David I. Stern	Cutler J. Cleveland	Ecological Economics	9218009	USA	6	USA	1	0	0	1	50	50	50	2000	1	3	0	1	1	1	2	1	1	0	1	1	3	0	3	0	2	1	5	1	2	1	157
Galip Altinay, Erdal Karagol	Galip Altinay	Energy Economics	1409883	Turkey	3	Turkey	0	0	0	1	51	51	51	2005	1	2	0	1	1	0	0	1	1	0	1	1	3	1	2	0	3	1	2	1	1	1	145
Bwo-Nung Huang, M.J. Hwang	Bwo-Nung Huang	Ecological Economics	9218010	Taiwan	1	World	0	0	0	82	32	32	2624	2008	1	4	1	0	1	0	1	4	1	1	1	0	1	0	2	0	1	3	5	3	5	1	138
Jay Squalli	Jay Squalli	Energy Economics	1409883	UAE	1	OPEC members	0	0	0	11	24	24	264	2007	1	4	0	0	1	0	0	1	1	0	5	1	5	1	3	0	3	3	5	3	11	1	138
George Hondroyiannis, Sarantis Lolos, Evangelia Papapetrou	George Hondroyiannis	Energy Economics	1409883	Greece	3	Greece	0	0	1	1	37	37	37	2002	1	3	0	1	2	1	1	1	1	0	1	1	3	1	2	0	1	1	4	1	1	1	128
Jiahai Yuan, Changhong Zhao, Shunkun Yu, Zhaoguang Hu	Jiahai Yuan	Energy Economics	1409883	China	2	China	0	1	0	1	27	27	27	2007	1	2	0	1	2	0	0	1	0	0	1	1	3	0	2	0	3	1	2	2	1	1	122
Shyamal Paul, Rabindra N. Bhattacharya	Shyamal Paul	Energy Economics	1409883	India	2	India	0	0	0	1	47	47	47	2004	1	1	0	1	1	1	2	5	0	0	1	1	2	0	1	0	1	1	4	1	2	1	119
Paresh Kumar Narayan,	Paresh Kumar Narayan	Energy Economics	1409883	Australia	2	Fiji Islands	0	0	0	1	32	32	32	2007	1	2	0	1	1	0	1	3	0	0	1	1	5	0	2	0	3	1	2	2	1	1	115
Wietze Lise, Kees Van Montfort	Wietze Lise	Energy Economics	1409883	The Netherlands	3	Turkey	0	0	0	1	34	34	34	2007	1	2	0	1	1	1	0	1	1	1	1	1	5	1	1	0	1	2	3	2	1	1	108
Yemane Wolde-Rufael	Yemane Wolde-Rufael	Energy Economics	1409883	Uk	5	African countries	0	0	0	17	34	34	578	2009	1	4	0	0	2	1	1	4	0	0	2	0	1	0	2	0	1	1	5	1	17	1	107
Song Zan Chiou-Wei, Ching-Fu Chen, Zhen Zhu	Song Zan Chiou-Wei	Energy Economics	1409883	Taiwan	6	Asian countries & US	0	0	0	18	53	53	954	2008	1	4	0	0	1	1	0	1	0	0	1	1	3	2	2	0	1	1	5	1	18	1	106
Yemane Wolde-Rufael	Yemane Wolde-Rufael	Journal of Policy Modeling	1618938	UK	5	African countries	0	0	0	19	31	31	589	2005	1	4	0	0	1	1	0	1	0	0	2	1	5	0	2	0	1	2	5	3	19	1	102
A.E. Akinlo	A.E. Akinlo	Energy Economics	1409883	Nigeria	5	Sub-Sahara African countires	0	0	0	11	24	24	264	2008	1	1	0	0	2	1	1	1	1	0	1	1	5	0	2	0	1	3	5	2	11	1	101
Nicholas Apergis, James E. Payne	Nicholas Apergis	Energy Economics	1409883	Greece	1	Commonwealth of Independent (Former Soviet Union)	0	0	0	11	15	15	165	2009	1	4	1	0	1	1	1	4	0	0	4	1	4	1	2	0	1	1	4	3	1	1	91
Nicholas M. Odhiambo	Nicholas M. Odhiambo	Energy Economics	1409883	South Africa	5	South Africa	0	0	0	1	36	36	36	2009	1	2	0	1	2	0	1	1	0	0	1	1	3	0	2	0	3	3	4	3	1	1	89
Wankeun Oh, Kihoon Lee	Wankeun Oh	Journal of Policy Modeling	1618938	South Korea	2	South Korea	0	0	0	1	80	20	20	2004	2	4	0	1	1	1	2	5	1	0	1	1	3	0	1	0	1	1	3	1	2	1	83
Chien-Chiang Lee, Chun-Ping Chang, Pei-Fen Chen	Lee	Energy Economics	1409883	Taiwan	1	22 OECD	0	0	0	22	42	42	924	2008	1	3	1	0	1	0	2	5	0	0	4	1	4	0	1	0	1	2	5	1	2	1	77
Nicholas Apergis, James E. Payne, Kojo Menyah, Yemane Wolde-Rufael	Apergis	Ecological Economics	9218009	Greece	1	19 developed and developing	0	0	0	19	24	24	456	2010	1	4	1	0	1	1	1	1	0	1	4	1	4	0	3	0	7	1	4	2	2	1	76
Mehrzad Zamani	Zamani	Energy Economics	1409883	Iran	5	Iran	0	0	0	1	37	37	37	2007	1	2	0	1	1	0	0	1	0	0	1	1	3	0	3	0	7	1	5	1	5	1	76
Ansgar Belke, Frauke Dobnik, Christian Deger	Belke	Energy Economics	1409883	Germany	1	25 OECD countries	0	0	0	25	27	27	675	2011	1	3	1	0	1	0	1	1	1	0	4	1	3	1	3	0	1	3	4	2	1	1	72
Kojo Menyah, Yemane Wolde-Rufael	Menyah	Energy Economics	1409883	United Kingdom	5	South Africa	0	0	0	1	42	42	42	2010	1	2	0	1	1	0	1	4	0	1	2	1	5	1	3	0	1	1	2	2	1	1	70
Nicholas Apergis, James E. Payne	Apergis	Energy Economics	1409883	Greece	1	80 countries	0	0	0	80	18	18	1440	2012	1	4	1	0	1	0	1	4	0	0	4	1	4	0	2	0	1	1	4	2	1	1	69
Nicholas Apergis, James E. Payne	Apergis	Energy Economics	1409883	Greece	1	13 countries Eurasia	0	0	0	13	16	16	208	2010	1	4	1	0	1	0	1	4	0	0	4	1	4	0	3	0	4	1	4	1	2	1	68
Angeliki N. Menegaki	Menegaki	Energy Economics	1409883	Greece	3	27 european countries	0	0	1	27	11	11	297	2011	1	4	1	0	1	0	1	1	0	1	4	1	5	0	1	0	4	3	1	2	1	0	67
Stela Z. Tsani	Tsani	Energy Economics	1409883	United Kingdom	3	Greece	0	0	1	1	47	47	47	2010	1	3	0	1	1	0	0	1	0	0	2	0	1	0	3	0	1	1	5	1	4	1	64
Nicholas Apergis, James E. Payne	Apergis	Energy Economics	1409883	Greece	4	9 South America countries	0	0	0	9	26	26	234	2010	1	4	1	0	1	0	1	4	0	0	4	1	4	0	2	0	1	1	2	2	1	1	53
Ali Acaravci, Ilhan Ozturk	Acaravci	Energy Economics	1409883	Turkey	1	15 Transition countries	0	0	0	15	17	17	255	2010	1	4	1	0	1	0	0	1	0	0	4	1	4	0	2	0	3	2	1	1	1	0	53
A. E. Akinlo	Akinlo	Journal of Policy Modeling	1618938	Nigeria	5	Nigeria	0	0	0	1	27	27	27	2009	1	2	0	1	1	0	0	1	0	0	1	1	3	0	3	0	3	1	2	1	1	1	53
Idrissa M. Ouédraogo	Ouédraogo	Energy Economics	1409883	Burkina Faso	5	Burkina Faso	0	0	0	1	36	36	36	2010	1	1	0	1	1	0	1	2	0	0	1	1	5	0	1	0	3	1	4	1	1	1	50
Mahamat Hamit-Haggar	Haggar	Energy Economics	1409883	Canada	6	Canada	0	0	0	21	18	18	378	2012	1	3	1	1	2	0	1	1	0	1	4	1	4	0	3	0	1	1	1	2	1	0	46
Can Tansel Tugcu, Ilhan Ozturk, Alper Aslan	Tugcu	Energy Economics	1409883	Turkey	1	G7	0	0	0	14	30	30	420	2012	1	3	0	0	1	1	1	4	0	0	5	1	5	0	3	0	2	1	5	2	14	1	45
Vinod Mishra, Russell Smyth, Susan Sharma	Mishra	Resource and Energy Economics	9287655	Australia	2	9 Pacific Island countries	0	0	0	9	26	26	234	2009	1	4	1	0	1	0	1	1	0	0	4	1	4	0	3	0	1	2	4	3	1	1	43
Yemane Wolde-Rufael, KojoMenyah	Wolde-Rufael	Energy Economics	1409883	United Kingdom	1	9 developed countries	0	0	0	9	35	35	315	2010	1	3	0	0	1	0	1	4	0	0	5	1	2	0	3	0	5	1	5	3	9	1	42
José Alberto Fuinhas, António Cardoso Marques	Fuinhas	Energy Economics	1409883	Portugal	3	Portugal, Italy, Greece, Spain, Turkey	0	0	1	5	45	45	225	2012	1	4	1	0	1	0	0	1	0	0	3	1	5	1	3	0	1	1	4	2	1	1	40
Muhammad Shahbaz, Muhammad Zeshan, Talat Afza	Shahbaz	Economic Modelling	2649993	Pakistan	2	Pakistan	0	0	0	1	40	40	40	2012	1	1	0	1	1	1	1	4	0	0	1	1	5	1	3	0	7	2	4	2	2	1	37
Harry Bloch, Shuddhasattwa Rafiq, Ruhul Salim	Bloch	Energy Economics	1409883	Australia	2	China	0	1	0	1	38	38	38	2012	1	2	0	1	1	0	1	5	2	2	1	1	3	1	3	0	2	1	5	1	2	1	37
Faridul Islam, Muhammad Shahbaz, Ashraf U. Ahmed, Md. Mahmudul Alam	Islam	Economic Modelling	2649993	United States	2	Malaysia	0	0	0	1	39	39	39	2013	1	2	0	1	1	0	1	1	0	0	1	1	5	1	2	0	1	1	4	1	1	1	32
Nicholas Apergis, James E. Payne	Apergis	Energy Economics	1409883	Greece	1	Argetina, Belgium, Bulgaria, Canada, Finland, France, India, Japan, Netherlands, Pakistan, South Korea, Spain, Sweden, Switzerland, UK, USA	0	0	0	16	26	26	416	2010	1	4	1	0	1	0	1	4	0	0	4	1	4	0	3	0	5	1	4	1	1	1	30
Anis Omri	Omri	Energy Economics	1409883	Tunisia	5	14 MENA countries	0	0	0	14	22	22	308	2013	1	4	1	0	1	0	1	4	0	1	5	0	1	0	3	0	1	3	4	3	1	1	26
Loesse Jacques Esso	Esso	Energy Economics	1409883	France	5	African countries	0	0	0	7	38	38	266	2010	1	1	0	0	1	0	0	1	0	0	2	1	5	1	3	0	1	1	5	3	7	1	25
Chien-Chiang Lee, Yi-Bin Chiu	Lee	Energy Economics	1409883	Taiwan	1	Highly industrialized countries	0	0	0	6	44	44	264	2011	1	3	0	0	1	1	1	1	1	0	2	1	3	0	1	0	5	1	5	1	6	1	24
Chuanguo Zhang, Jiao Xu	Zhang	Energy Economics	1409883	China	2	China	0	1	0	8	14	14	112	2012	1	2	1	1	3	0	2	1	2	0	4	1	4	0	3	0	1	3	5	1	8	1	23
Sahbi Farhani, Jeleleddine Ben Rejeb	Farhani	International Journal of Energy Economics and Policy	21464553	Tunisia	5	15 MENA countries	0	0	0	15	36	36	540	2012	1	4	1	0	1	0	1	1	0	1	4	1	4	0	1	0	1	2	3	1	1	1	21
Md Shahiduzzaman, Khorshed Alam	Shahiduzzaman	Energy Economics	1409883	Australia	2	Australia	0	0	0	1	50	50	50	2012	1	3	0	1	1	0	1	4	0	0	2	1	3	1	3	0	1	1	4	1	1	1	21
Philip Kofi Adom	Adom	International Journal of Energy Economics and Policy	21464553	Ghana	5	Ghana	0	0	0	1	38	38	38	2011	1	1	0	1	1	0	0	1	0	0	2	1	5	0	1	0	3	3	3	1	1	1	21
Chien-Chiang Lee, Mei-Se Chien	Lee	Energy Economics	1409883	Taiwan	1	G-7	0	0	0	7	40	40	280	2010	1	3	0	0	1	0	1	4	0	0	2	0	1	0	1	0	1	2	5	1	7	1	21
Ali Acaravci	Acaravci	Romanian Journal of Economic Forecasting	15826163	Turkey	3	Turkey	0	0	0	1	38	38	38	2010	1	2	0	1	1	0	0	1	0	0	1	1	3	1	1	0	3	2	2	1	1	1	20
Ilhan Ozturk, Gazi Salah Uddin	Ozturk	Ekonomska Istrazivanja	1331677X	Turkey	2	India	0	0	0	1	37	37	37	2012	1	1	0	1	1	0	1	1	0	1	1	1	3	0	1	0	1	3	4	1	1	1	19
Rashid Sbia, Muhammad Shahbaz, Helmi Hamdi	Sbia	Economic Modelling	2649993	Belgium	5	United Arab Emirates	0	0	0	1	148	37	148	2014	2	3	0	1	1	1	1	1	0	1	3	1	5	1	3	0	7	2	4	1	1	1	18
Nadia S. Quedraogo	Quedraogo	Energy Economics	1409883	France	5	15 ECOWAS countries	0	0	0	15	29	29	435	2013	1	1	1	0	1	1	1	1	0	0	4	1	4	0	1	0	1	3	2	2	1	1	18
Evan Lau, Xiao-Hui Chye, Chee-Keong Choong	Lau	International Journal of Energy Economics and Policy	21464553	Malaysia	2	17 Asian countries	0	0	0	17	27	27	459	2011	1	3	1	0	1	0	0	1	0	0	4	1	4	0	3	0	1	3	3	1	1	1	18
Theologos Dergiades, Georgios Martinopoulos, Lefteris Tsoulfidis	Dergiades	Energy Economics	1409883	Greece	3	Greece	0	0	1	1	48	48	48	2013	1	3	0	1	1	0	0	1	0	0	1	1	3	1	3	0	1	1	2	1	1	1	15
Mehdi Abid, Maamar Sebri	Abid	International Journal of Energy Economics and Policy	21464553	Tunisia	5	Tunisia	0	0	0	4	28	28	112	2012	1	2	0	1	3	0	0	1	0	0	1	1	3	0	3	0	1	1	5	1	4	1	15
Melike E. Bildirici, Fazil Kayikçi	Bildirici	Energy Economics	1409883	Turkey	2	Soviet Republics	0	0	0	11	20	20	220	2012	1	4	1	0	1	0	0	1	0	0	3	1	4	1	2	0	3	2	4	1	3	1	15
Solarin Sakiru Adebola	Adebola	International Journal of Energy Economics and Policy	21464553	Malaysia	5	Botswana	0	0	0	1	29	29	29	2011	1	2	0	1	1	0	1	2	0	0	1	1	5	1	3	0	3	3	2	1	1	1	14
Ugur Soytas, Ramazan Sari	Soytas	Journal of Policy Modeling	1618938	Turkey	2	China	0	1	0	1	32	32	32	2006	1	2	0	1	1	0	1	4	0	0	2	0	1	0	3	0	1	1	1	1	1	0	49
David I. Stern, Kerstin Enflo	Stern	Energy Economics	1409883	Australia	3	Sweden	0	0	1	1	100	100	100	2013	1	3	0	1	1	1	2	5	2	0	2	1	3	1	1	0	1	1	5	1	9	1	13
Robin Coers, Mark Sanders	Coers	Energy Economics	1409883	Netherlands	1	30 OECD countries	0	0	0	30	40	40	1200	2013	1	3	1	0	1	1	1	4	0	0	5	1	4	1	3	0	1	3	3	1	3	1	13
Mulugeta S. Kahsai, Chali Nondo, Peter V. Schaeffer, Tesfa G. Gebremedhin	Kashai	Energy Economics	1409883	US	5	Sub-Saharan Africa	0	0	0	40	28	28	1120	2012	1	4	1	0	1	1	1	1	1	0	4	1	5	0	3	0	1	3	4	2	3	1	13
Paul Adjei Kwakwa	Kwakwa	International Journal of Energy Economics and Policy	21464553	Ghana	5	Ghana	0	0	0	1	27	27	27	2012	1	1	1	1	3	1	1	1	0	0	1	1	3	0	3	0	7	1	5	1	3	1	12
Yaghoob Jafari, Jamal Othman, Abu Hassan Shaari Mohd Nor	Jafari	Journal of Policy Modeling	1618938	Malaysia	2	Indonesia	0	0	0	1	28	28	28	2012	1	1	0	1	1	1	1	1	1	1	2	1	5	1	3	0	1	1	1	1	1	0	12
Nicholas Apergis	Apergis	Energy Systems	18683967	Greece	1	80 Developed and developing countries	0	0	0	80	18	18	1440	2011	1	4	1	0	1	1	2	5	2	0	4	1	4	0	3	0	7	1	4	3	2	1	12
Nicholas Apergis, Dan Danuletiu	Apergis	International Journal of Energy Economics and Policy	21464553	Greece	3	Romania	0	0	1	1	48	12	12	2012	2	2	0	1	1	0	1	4	0	0	5	1	3	0	1	0	1	3	2	3	1	1	11
Adnan Kasman, Yavuz Selman Duman	Kasman	Economic Modelling	2649993	Turkey	3	New Eu member and candidate countries	0	0	1	15	19	19	285	2015	1	4	1	0	1	0	1	1	0	1	4	1	4	0	3	0	1	3	4	1	1	1	10
Olivier Damette, Majda Seghir	Damette	Energy Economics	1409883	France	1	Oil exporting countries	0	0	0	12	21	21	252	2013	1	4	1	0	1	0	0	1	0	0	5	1	5	1	3	0	1	2	3	1	1	1	10
Souhila Eddrief-Cherfi, Baghdad Kourbali	Eddrief-Cherfi	International Journal of Energy Economics and Policy	21464553	Algeria	5	Algeria	0	0	0	1	44	44	44	2012	1	2	0	1	1	0	0	1	0	0	1	1	3	1	3	0	1	2	3	1	1	1	10
Biru Paksha Paul, Gazi Salah Uddin	Paul	Energy Economics	1409883	US	2	Bangladesh	0	0	0	1	40	40	40	2011	1	1	0	1	1	0	0	1	0	0	1	0	1	1	3	1	1	1	3	3	1	1	9
Ertugrul Yıldırım, Deniz Sukruoglu	Yildimir	Energy Economics	1409883	Turkey	1	Bangladesh, Egypt, Indonesia, Iran, Korea, Mexico, Pakistan, Phillippines, Turkey	0	0	0	9	41	41	369	2014	1	4	0	1	1	0	1	2	0	0	5	0	1	1	1	1	1	3	5	1	9	1	8
Nela Vlahinić-Dizdarević, Saša Žiković	Vlahinić-Dizdarević	Zbornik Radova Ekonomskog Fakultet au Rijeci	13318004	Croatia	3	Croatia	0	0	1	1	14	14	14	2010	1	3	0	1	2	1	0	1	0	0	2	1	3	0	2	0	1	1	3	1	1	1	8
Olugbenga A. Onafowora, Oluwole Owoye	Onafowora	Energy Economics	1409883	USA	1	Brazil, China, Egypt, Japan, Mexico, Nigeria, South Korea, South Africa	0	0	0	8	41	41	328	2014	1	4	0	0	1	0	1	1	0	1	3	1	5	1	3	0	1	2	2	1	8	1	7
Mustafa Saatci, Yasemin Dumrul	Saatci	International Journal of Energy Economics and Policy	21464553	Turkey	3	Turkey	0	0	1	1	49	49	49	2013	1	2	0	1	1	1	0	1	0	0	5	1	5	1	1	0	1	1	2	3	1	1	7
Tomislav Gelo	Gelo	Zbornik Radova Ekonomskog Fakultet au Rijeci	13318004	Croatia	3	Croatia	0	0	1	1	53	53	53	2009	1	3	0	1	1	0	0	1	1	0	1	1	5	1	1	0	1	1	3	2	1	1	7
Harry Bloch, Shuddhasattwa Rafiq, Ruhul Salim	Bloch	Economic Modelling	2649993	Australia	2	China	0	1	0	1	32	32	32	2015	1	2	0	1	1	1	1	5	2	1	3	1	3	1	3	0	1	1	4	1	2	1	6
Yemane Wolde-Rufael	Wolde-Rufael	Energy Economics	1409883	UK	3	15 transition countries	0	0	0	15	36	36	540	2014	1	4	0	0	1	0	0	1	0	0	5	0	1	0	3	0	3	1	5	3	15	1	6
Chaido Dritsaki, Melina Dritsaki	Dritsaki	International Journal of Energy Economics and Policy	21464553	Macedonia	3	Greece, Spain, Portugal	0	0	1	3	50	50	150	2014	1	3	1	0	1	0	1	1	0	1	4	1	4	0	3	0	1	2	4	1	1	1	6
Okyay Ucan, Ebru Aricioglu, Ucel	Ucan	International Journal of Energy Economics and Policy	21464553	Turkey	3	15 EU countries	0	0	1	15	21	21	315	2014	1	3	1	0	1	1	1	2	1	1	4	1	4	0	1	0	2	1	2	3	1	1	6
Hanan Naser	Naser	International Journal of Energy Economics and Policy	21464553	UK	1	Russia, China, India, South Korea	0	0	0	4	46	46	184	2014	1	4	0	0	1	1	1	1	1	0	2	0	1	0	2	0	7	3	5	1	8	1	6
Oguz Ocal, Ilhan Ozturk, Alper Aslan	Ocal	International Journal of Energy Economics and Policy	21464560	Turkey	3	Turkey	0	0	1	1	27	27	27	2013	1	2	0	1	1	0	1	4	0	0	5	0	1	0	3	0	2	1	1	1	1	0	6
Hüseyin Kalyoncu, Faruk Gürsoy, Hasan Göcen	Kalyoncu	International Journal of Energy Economics and Policy	21464560	Turkey	2	Georgia, Azerbaijan, Armenia	0	0	0	3	15	15	45	2013	1	4	0	0	1	0	0	1	0	0	1	1	2	0	3	0	1	2	5	1	3	1	6
Viktorija Bobinaite, Aldona Juozapaviciene, Inga Konstantinaviciute	Bobinaite	Engineering Economics	13922785	Lithuania	3	Lithuania	0	0	1	1	20	20	29	2011	1	3	0	1	1	0	0	1	0	0	1	1	3	1	1	0	4	1	2	3	1	1	6
Selim Kayhan, Ugur Adiguzel, Tayfur Bayat, Fuat Lebe	Kayhan	Romanian Journal of Economic Forecasting	15826163	Romania	3	Romania	0	0	1	1	36	9	36	2010	2	2	0	1	1	0	0	1	0	0	2	0	1	1	3	0	3	1	2	1	1	1	6
Eyup Dogan	Dogan	International Journal of Energy Economics and Policy	21464553	USA	5	Kenya, Benin, Congo, Zimbabwe	0	0	0	4	41	41	164	2014	1	1	0	0	1	0	0	1	0	0	1	1	3	1	1	0	1	2	5	1	4	1	5
Zihui Yang, Yongliang Zhao	Yang	Economic Modelling	2649993	China	2	India	0	0	0	1	39	39	39	2014	1	1	0	1	1	0	1	2	0	1	5	0	1	0	3	0	1	1	2	1	1	1	5
Bamidele P. Abalaba, Matthew Abiodun Dada	Abalaba	International Journal of Energy Economics and Policy	21464553	Nigeria	5	Nigeria	0	0	0	1	40	40	40	2013	1	1	0	1	1	0	1	1	1	0	1	1	3	0	2	0	1	1	1	3	1	0	5
Muhammad Shahbaz, Saleheen Khan, Mohammad Iqbal Tahir	Shahbaz	Energy Economics	1409883	Pakistan	2	China	0	1	0	1	41	41	41	2013	1	2	0	1	1	0	1	4	0	0	1	1	3	1	3	0	1	2	2	1	1	1	31
Muhittin Kaplan, Ilhan Ozturk, Huseyin Kalyoncu	Kaplan	Romanian Journal of Economic Forecasting	15826163	Turkey	2	Turkey	0	0	0	1	36	36	36	2011	1	2	0	1	1	0	1	4	1	0	1	1	3	0	3	0	1	1	4	1	1	1	31
Troy Lorde, Kimberley Waithe, Brian Francis	Lorde	Energy Economics	1409883	Barbados	4	Barbados	0	0	0	1	45	45	45	2010	1	3	0	1	1	0	1	4	0	0	1	1	3	0	3	0	3	1	4	3	1	1	29
Phung Thanh Binh	Binh	International Journal of Energy Economics and Policy	21464553	Vietnam	2	Vietnam	0	0	0	1	35	35	35	2011	1	1	0	1	1	0	0	1	0	0	1	1	3	1	3	0	1	2	3	1	1	1	25
Christian Gross	Gross	Energy Economics	1409883	Germany	6	USA	1	0	0	4	38	38	152	2012	1	3	0	1	3	0	0	1	0	0	1	1	5	0	3	0	1	1	5	1	4	1	15
Valeria Costantini, Chiara Martini	Costantini	Energy Economics	1409884	Italy	1	71 countries	0	0	0	71	36	36	2556	2010	1	4	1	0	3	0	0	1	0	0	5	1	4	1	3	0	1	3	5	3	15	1	61
Paresh Kumar Narayan, Stephan Popp	Narayan	Economic Modellng	2649993	Australia	1	G7	0	0	0	7	47	47	329	2012	1	4	1	0	1	0	0	1	0	0	4	1	4	0	3	0	1	1	5	3	7	1	27
Mehmet Balcilar, Zeynel Abidin Ozdemir, Yalcin Arslanturk	Balcilar	Energy Economics	1409885	Turkey	1	93 countries	0	0	0	93	27	27	2511	2010	1	3	0	0	1	0	0	1	0	0	5	0	1	1	2	1	1	1	5	2	6	1	27
Clement A. U. Ighodaro	Ighodaro	Journal of Business Economics and Management	16111699	Nigeria	5	Nigeria	0	0	0	1	36	36	36	2010	1	1	0	1	1	1	1	1	0	0	1	1	3	0	3	0	7	1	5	1	3	1	17
Aviral Kumar Tiwari	Tiwari	South East European Journal of Economics and Business	1840118X	India	2	India	0	0	0	1	38	38	38	2011	1	1	0	1	1	0	1	1	0	1	1	1	3	1	3	1	1	1	3	3	1	1	5
Andreas Georgantopoulos	Georgantopoulos	International Journal of Energy Economics and Policy	21464553	Greece	3	Greece	0	0	1	1	31	31	31	2012	1	3	0	1	1	0	1	4	0	0	5	1	3	0	1	0	3	1	2	2	1	1	5

## Sheet: Variable_definitions
Authors	Author 1	Author 2	Journal title	Journal ISSN	URL of the article / DOI	Country of the first author	Geographic area	Geographic area description	USA only	China only	EU only	Number of cross sections	Number of observations	Length of study in years	Sample size	Year of publication	Frequency	Overall economic level	Panel data	Single region	Sectoral	Multiple energy types	Multivariate	Production control variables	Price as acontrol variable	EKC link	Estimation method for causality	Cointegration testing performed	Cointegration method	Structural breaks considered	Significance level used	Correction for multiple testing	Energy types	Variables per capita	Basic causality direction concluded	Sign of causality considered	Number of separate individual estimates	Causality found	Number of citations
Authors	Auth1	Auth2	Journal	JournalISSN	URL of the article / DOI	Countryauthor	Geoarea	Geochar	USAonly	Chinaonly	EUonly	NoCross	NoObs	LengthStudy	SampleSize	PublicationYear	Frequency	OverallEconLevel	PanelData	SingleRegion	Sectoral	MultiEnTypes	Multivariate	ProdCtrlVars	PriceCtrl	EKCLink	CausalMethod	Cointegration	CointegrationMethod	StructBreaks	SignifLevel	MultTestingCorr	EnergyTypes	VarsPerCap	CausalDirection	CausalSign	NoSepIndivEstim	CausalYes	NoCitations
Char	Char	Char	Char	Char	Char	Char	1=Mixed	Char	0=No	0=No	0=No	Integer	Integer	Integer	Integer	Integer	1=Annual	1=Low and lower-income economies	0=No	0=No	1=Aggregate	0=No	0=No	1=None	0=No	0=No	1=Standard Granger causality (Engle-Granger, Sims)	0=No	1=None	0=No	1=5\%	0=No	1=Aggregate/all	1=Total	1=Neutrality ($E$ x $GDP$)	1=No	Integer	0=No	Integer
							2=Asia (incl. Australia etc.)		1=Yes	1=Yes	1=Yes						2=Quarterly	2=Middle-income economies	1=Yes	1=Yes	2=Sectoral	1=Yes	1=Yes	2=Capital	1=Yes	1=Yes	2=Modified Granger Causality (Hsiao, Toda-Yamamoto)	1=Yes	2=Engle-Granger	1=Yes	2=1\%	1=Yes	2=Fossil fuels (oil, gas, coal)	2=Per capita	2=Growth ($E \rightarrow GDP$)	2=In cointegration equation only / partially		1=Yes
							3=Europe										3=Monthly	3=High-income economies			3=Both		2=Mixed	3=Labor	2=Mixed	2=Mixed	3=ARDL		3=Johansen	2=Mixed	3=Not specified / Ad hoc		3=Electricity	3=Both/Mixed	3=Conservation ($E \leftarrow GDP$)	3=Yes
							4=Latin America \& the Caribbean										4=Other	4=Mixed						4=Both			4=Panel causality tests		4=Panel - Pedroni / Larsson				4=Renewables		4=Feedback ($E \leftrightarrow GDP$)	4=Inconclusive / unclear
							5=Middle East and Africa																	5=Mixed			5=Other		5=Other				5=Nuclear heat		5=Mixed
							6=North America																						6=Mixed				6=Exergy
																																	7=Mixed

## Sheet: GEO
Country_name	Country_name	Income_level
Afghanistan	Afghanistan	Low-income economies ($1,045 or less)
Benin	Benin	Low-income economies ($1,045 or less)
Burkina Faso	Burkina Faso	Low-income economies ($1,045 or less)
Burundi	Burundi	Low-income economies ($1,045 or less)
Cambodia	Cambodia	Low-income economies ($1,045 or less)
Central African Republic	Central African Republic	Low-income economies ($1,045 or less)
Chad	Chad	Low-income economies ($1,045 or less)
Comoros	Comoros	Low-income economies ($1,045 or less)
Congo, Dem. Rep.	Congo, Dem. Rep.	Low-income economies ($1,045 or less)
Eritrea	Eritrea	Low-income economies ($1,045 or less)
Ethiopia	Ethiopia	Low-income economies ($1,045 or less)
Gambia, The	Gambia, The	Low-income economies ($1,045 or less)
Guinea	Guinea	Low-income economies ($1,045 or less)
Guinea-Bissau	Guinea-Bissau	Low-income economies ($1,045 or less)
Haiti	Haiti	Low-income economies ($1,045 or less)
Korea, Dem Rep.	Korea, Dem Rep.	Low-income economies ($1,045 or less)
Liberia	Liberia	Low-income economies ($1,045 or less)
Madagascar	Madagascar	Low-income economies ($1,045 or less)
Malawi	Malawi	Low-income economies ($1,045 or less)
Mali	Mali	Low-income economies ($1,045 or less)
Mozambique	Mozambique	Low-income economies ($1,045 or less)
Nepal	Nepal	Low-income economies ($1,045 or less)
Niger	Niger	Low-income economies ($1,045 or less)
Rwanda	Rwanda	Low-income economies ($1,045 or less)
Sierra Leone	Sierra Leone	Low-income economies ($1,045 or less)
Somalia	Somalia	Low-income economies ($1,045 or less)
South Sudan	South Sudan	Low-income economies ($1,045 or less)
Tanzania	Tanzania	Low-income economies ($1,045 or less)
Togo	Togo	Low-income economies ($1,045 or less)
Uganda	Uganda	Low-income economies ($1,045 or less)
Zimbabwe	Zimbabwe	Low-income economies ($1,045 or less)
Armenia	Armenia	Lower-middle-income economies ($1,046 to $4,125)
Indonesia	Indonesia	Lower-middle-income economies ($1,046 to $4,125)
Samoa	Samoa	Lower-middle-income economies ($1,046 to $4,125)
Bangladesh	Bangladesh	Lower-middle-income economies ($1,046 to $4,125)
Bhutan	Bhutan	Lower-middle-income economies ($1,046 to $4,125)
Bolivia	Bolivia	Lower-middle-income economies ($1,046 to $4,125)
Cabo Verde	Cabo Verde	Lower-middle-income economies ($1,046 to $4,125)
Cameroon	Cameroon	Lower-middle-income economies ($1,046 to $4,125)
Congo, Rep.	Congo, Rep.	Lower-middle-income economies ($1,046 to $4,125)
Côte d'Ivoire	Côte d'Ivoire	Lower-middle-income economies ($1,046 to $4,125)
Djibouti	Djibouti	Lower-middle-income economies ($1,046 to $4,125)
Egypt, Arab Rep.	Egypt, Arab Rep.	Lower-middle-income economies ($1,046 to $4,125)
El Salvador	El Salvador	Lower-middle-income economies ($1,046 to $4,125)
Georgia	Georgia	Lower-middle-income economies ($1,046 to $4,125)
Ghana	Ghana	Lower-middle-income economies ($1,046 to $4,125)
Guatemala	Guatemala	Lower-middle-income economies ($1,046 to $4,125)
Guyana	Guyana	Lower-middle-income economies ($1,046 to $4,125)
Honduras	Honduras	Lower-middle-income economies ($1,046 to $4,125)
India	India	Lower-middle-income economies ($1,046 to $4,125)
Kenya	Kenya	Lower-middle-income economies ($1,046 to $4,125)
Kiribati	Kiribati	Lower-middle-income economies ($1,046 to $4,125)
Kosovo	Kosovo	Lower-middle-income economies ($1,046 to $4,125)
Kyrgyz Republic	Kyrgyz Republic	Lower-middle-income economies ($1,046 to $4,125)
Lao PDR	Lao PDR	Lower-middle-income economies ($1,046 to $4,125)
Lesotho	Lesotho	Lower-middle-income economies ($1,046 to $4,125)
Mauritania	Mauritania	Lower-middle-income economies ($1,046 to $4,125)
Micronesia, Fed. Sts.	Micronesia, Fed. Sts.	Lower-middle-income economies ($1,046 to $4,125)
Moldova	Moldova	Lower-middle-income economies ($1,046 to $4,125)
Morocco	Morocco	Lower-middle-income economies ($1,046 to $4,125)
Myanmar	Myanmar	Lower-middle-income economies ($1,046 to $4,125)
Nicaragua	Nicaragua	Lower-middle-income economies ($1,046 to $4,125)
Nigeria	Nigeria	Lower-middle-income economies ($1,046 to $4,125)
Pakistan	Pakistan	Lower-middle-income economies ($1,046 to $4,125)
Papua New Guinea	Papua New Guinea	Lower-middle-income economies ($1,046 to $4,125)
Philippines	Philippines	Lower-middle-income economies ($1,046 to $4,125)
São Tomé and Principe	São Tomé and Principe	Lower-middle-income economies ($1,046 to $4,125)
Senegal	Senegal	Lower-middle-income economies ($1,046 to $4,125)
Solomon Islands	Solomon Islands	Lower-middle-income economies ($1,046 to $4,125)
Sri Lanka	Sri Lanka	Lower-middle-income economies ($1,046 to $4,125)
Sudan	Sudan	Lower-middle-income economies ($1,046 to $4,125)
Swaziland	Swaziland	Lower-middle-income economies ($1,046 to $4,125)
Syrian Arab Republic	Syrian Arab Republic	Lower-middle-income economies ($1,046 to $4,125)
Tajikistan	Tajikistan	Lower-middle-income economies ($1,046 to $4,125)
Timor-Leste	Timor-Leste	Lower-middle-income economies ($1,046 to $4,125)
Ukraine	Ukraine	Lower-middle-income economies ($1,046 to $4,125)
Uzbekistan	Uzbekistan	Lower-middle-income economies ($1,046 to $4,125)
Vanuatu	Vanuatu	Lower-middle-income economies ($1,046 to $4,125)
Vietnam	Vietnam	Lower-middle-income economies ($1,046 to $4,125)
West Bank and Gaza	West Bank and Gaza	Lower-middle-income economies ($1,046 to $4,125)
Yemen, Rep.	Yemen, Rep.	Lower-middle-income economies ($1,046 to $4,125)
Zambia	Zambia	Lower-middle-income economies ($1,046 to $4,125)
Albania	Albania	Upper-middle-income economies ($4,126 to $12,735)
Algeria	Algeria	Upper-middle-income economies ($4,126 to $12,735)
American Samoa	American Samoa	Upper-middle-income economies ($4,126 to $12,735)
Angola	Angola	Upper-middle-income economies ($4,126 to $12,735)
Azerbaijan	Azerbaijan	Upper-middle-income economies ($4,126 to $12,735)
Belarus	Belarus	Upper-middle-income economies ($4,126 to $12,735)
Belize	Belize	Upper-middle-income economies ($4,126 to $12,735)
Bosnia and Herzegovina	Bosnia and Herzegovina	Upper-middle-income economies ($4,126 to $12,735)
Botswana	Botswana	Upper-middle-income economies ($4,126 to $12,735)
Brazil	Brazil	Upper-middle-income economies ($4,126 to $12,735)
Bulgaria	Bulgaria	Upper-middle-income economies ($4,126 to $12,735)
China	China	Upper-middle-income economies ($4,126 to $12,735)
Colombia	Colombia	Upper-middle-income economies ($4,126 to $12,735)
Costa Rica	Costa Rica	Upper-middle-income economies ($4,126 to $12,735)
Cuba	Cuba	Upper-middle-income economies ($4,126 to $12,735)
Dominica	Dominica	Upper-middle-income economies ($4,126 to $12,735)
Dominican Republic	Dominican Republic	Upper-middle-income economies ($4,126 to $12,735)
Ecuador	Ecuador	Upper-middle-income economies ($4,126 to $12,735)
Fiji	Fiji	Upper-middle-income economies ($4,126 to $12,735)
Gabon	Gabon	Upper-middle-income economies ($4,126 to $12,735)
Grenada	Grenada	Upper-middle-income economies ($4,126 to $12,735)
Iran, Islamic Rep.	Iran, Islamic Rep.	Upper-middle-income economies ($4,126 to $12,735)
Iraq	Iraq	Upper-middle-income economies ($4,126 to $12,735)
Jamaica	Jamaica	Upper-middle-income economies ($4,126 to $12,735)
Jordan	Jordan	Upper-middle-income economies ($4,126 to $12,735)
Kazakhstan	Kazakhstan	Upper-middle-income economies ($4,126 to $12,735)
Lebanon	Lebanon	Upper-middle-income economies ($4,126 to $12,735)
Libya	Libya	Upper-middle-income economies ($4,126 to $12,735)
Macedonia, FYR	Macedonia, FYR	Upper-middle-income economies ($4,126 to $12,735)
Malaysia	Malaysia	Upper-middle-income economies ($4,126 to $12,735)
Maldives	Maldives	Upper-middle-income economies ($4,126 to $12,735)
Marshall Islands	Marshall Islands	Upper-middle-income economies ($4,126 to $12,735)
Mauritius	Mauritius	Upper-middle-income economies ($4,126 to $12,735)
Mexico	Mexico	Upper-middle-income economies ($4,126 to $12,735)
Mongolia	Mongolia	Upper-middle-income economies ($4,126 to $12,735)
Montenegro	Montenegro	Upper-middle-income economies ($4,126 to $12,735)
Namibia	Namibia	Upper-middle-income economies ($4,126 to $12,735)
Palau	Palau	Upper-middle-income economies ($4,126 to $12,735)
Panama	Panama	Upper-middle-income economies ($4,126 to $12,735)
Paraguay	Paraguay	Upper-middle-income economies ($4,126 to $12,735)
Peru	Peru	Upper-middle-income economies ($4,126 to $12,735)
Romania	Romania	Upper-middle-income economies ($4,126 to $12,735)
Serbia	Serbia	Upper-middle-income economies ($4,126 to $12,735)
South Africa	South Africa	Upper-middle-income economies ($4,126 to $12,735)
St. Lucia	St. Lucia	Upper-middle-income economies ($4,126 to $12,735)
St. Vincent and the Grenadines	St. Vincent and the Grenadines	Upper-middle-income economies ($4,126 to $12,735)
Suriname	Suriname	Upper-middle-income economies ($4,126 to $12,735)
Thailand	Thailand	Upper-middle-income economies ($4,126 to $12,735)
Tonga	Tonga	Upper-middle-income economies ($4,126 to $12,735)
Tunisia	Tunisia	Upper-middle-income economies ($4,126 to $12,735)
Turkey	Turkey	Upper-middle-income economies ($4,126 to $12,735)
Turkmenistan	Turkmenistan	Upper-middle-income economies ($4,126 to $12,735)
Tuvalu	Tuvalu	Upper-middle-income economies ($4,126 to $12,735)
Andorra	Andorra	High-income economies ($12,736 or more)
Antigua and Barbuda	Antigua and Barbuda	High-income economies ($12,736 or more)
Argentina	Argentina	High-income economies ($12,736 or more)
Aruba	Aruba	High-income economies ($12,736 or more)
Australia	Australia	High-income economies ($12,736 or more)
Austria	Austria	High-income economies ($12,736 or more)
Bahamas, The	Bahamas, The	High-income economies ($12,736 or more)
Bahrain	Bahrain	High-income economies ($12,736 or more)
Barbados	Barbados	High-income economies ($12,736 or more)
Belgium	Belgium	High-income economies ($12,736 or more)
Bermuda	Bermuda	High-income economies ($12,736 or more)
Brunei Darussalam	Brunei Darussalam	High-income economies ($12,736 or more)
Canada	Canada	High-income economies ($12,736 or more)
Cayman Islands	Cayman Islands	High-income economies ($12,736 or more)
Channel Islands	Channel Islands	High-income economies ($12,736 or more)
Chile	Chile	High-income economies ($12,736 or more)
Croatia	Croatia	High-income economies ($12,736 or more)
Curacao	Curacao	High-income economies ($12,736 or more)
Cyprus	Cyprus	High-income economies ($12,736 or more)
Czech Republic	Czech Republic	High-income economies ($12,736 or more)
Denmark	Denmark	High-income economies ($12,736 or more)
Estonia	Estonia	High-income economies ($12,736 or more)
Equatorial Guinea	Equatorial Guinea	High-income economies ($12,736 or more)
Faeroe Islands	Faeroe Islands	High-income economies ($12,736 or more)
Finland	Finland	High-income economies ($12,736 or more)
France	France	High-income economies ($12,736 or more)
French Polynesia	French Polynesia	High-income economies ($12,736 or more)
Germany	Germany	High-income economies ($12,736 or more)
Greece	Greece	High-income economies ($12,736 or more)
Greenland	Greenland	High-income economies ($12,736 or more)
Guam	Guam	High-income economies ($12,736 or more)
Hong Kong SAR, China	Hong Kong SAR, China	High-income economies ($12,736 or more)
Hungary	Hungary	High-income economies ($12,736 or more)
Iceland	Iceland	High-income economies ($12,736 or more)
Ireland	Ireland	High-income economies ($12,736 or more)
Isle of Man	Isle of Man	High-income economies ($12,736 or more)
Israel	Israel	High-income economies ($12,736 or more)
Italy	Italy	High-income economies ($12,736 or more)
Japan	Japan	High-income economies ($12,736 or more)
Korea, Rep.	Korea, Rep.	High-income economies ($12,736 or more)
Kuwait	Kuwait	High-income economies ($12,736 or more)
Latvia	Latvia	High-income economies ($12,736 or more)
Liechtenstein	Liechtenstein	High-income economies ($12,736 or more)
Lithuania	Lithuania	High-income economies ($12,736 or more)
Luxembourg	Luxembourg	High-income economies ($12,736 or more)
Macao SAR, China	Macao SAR, China	High-income economies ($12,736 or more)
Malta	Malta	High-income economies ($12,736 or more)
Monaco	Monaco	High-income economies ($12,736 or more)
Netherlands	Netherlands	High-income economies ($12,736 or more)
New Caledonia	New Caledonia	High-income economies ($12,736 or more)
New Zealand	New Zealand	High-income economies ($12,736 or more)
Northern Mariana Islands	Northern Mariana Islands	High-income economies ($12,736 or more)
Norway	Norway	High-income economies ($12,736 or more)
Oman	Oman	High-income economies ($12,736 or more)
Poland	Poland	High-income economies ($12,736 or more)
Portugal	Portugal	High-income economies ($12,736 or more)
Puerto Rico	Puerto Rico	High-income economies ($12,736 or more)
Qatar	Qatar	High-income economies ($12,736 or more)
Russian Federation	Russian Federation	High-income economies ($12,736 or more)
San Marino	San Marino	High-income economies ($12,736 or more)
Saudi Arabia	Saudi Arabia	High-income economies ($12,736 or more)
Seychelles	Seychelles	High-income economies ($12,736 or more)
Singapore	Singapore	High-income economies ($12,736 or more)
Sint Maarten (Dutch part)	Sint Maarten (Dutch part)	High-income economies ($12,736 or more)
Slovak Republic	Slovak Republic	High-income economies ($12,736 or more)
Slovenia	Slovenia	High-income economies ($12,736 or more)
Spain	Spain	High-income economies ($12,736 or more)
St. Kitts and Nevis	St. Kitts and Nevis	High-income economies ($12,736 or more)
St. Martin (French part)	St. Martin (French part)	High-income economies ($12,736 or more)
Sweden	Sweden	High-income economies ($12,736 or more)
Switzerland	Switzerland	High-income economies ($12,736 or more)
Taiwan, China	Taiwan, China	High-income economies ($12,736 or more)
Trinidad and Tobago	Trinidad and Tobago	High-income economies ($12,736 or more)
Turks and Caicos Islands	Turks and Caicos Islands	High-income economies ($12,736 or more)
United Arab Emirates	United Arab Emirates	High-income economies ($12,736 or more)
United Kingdom	United Kingdom	High-income economies ($12,736 or more)
United States	United States	High-income economies ($12,736 or more)
Uruguay	Uruguay	High-income economies ($12,736 or more)
Venezuela, RB	Venezuela, RB	High-income economies ($12,736 or more)
Virgin Islands (U.S.)	Virgin Islands (U.S.)	High-income economies ($12,736 or more)
Australia	Australia	High-income OECD members
Austria	Austria	High-income OECD members
Belgium	Belgium	High-income OECD members
Canada	Canada	High-income OECD members
Chile	Chile	High-income OECD members
Czech Republic	Czech Republic	High-income OECD members
Denmark	Denmark	High-income OECD members
Estonia	Estonia	High-income OECD members
Finland	Finland	High-income OECD members
France	France	High-income OECD members
Germany	Germany	High-income OECD members
Greece	Greece	High-income OECD members
Hungary	Hungary	High-income OECD members
Iceland	Iceland	High-income OECD members
Ireland	Ireland	High-income OECD members
Italy	Italy	High-income OECD members
Israel	Israel	High-income OECD members
Japan	Japan	High-income OECD members
Korea, Rep.	Korea, Rep.	High-income OECD members
Luxembourg	Luxembourg	High-income OECD members
Netherlands	Netherlands	High-income OECD members
New Zealand	New Zealand	High-income OECD members
Norway	Norway	High-income OECD members
Poland	Poland	High-income OECD members
Portugal	Portugal	High-income OECD members
Slovak Republic	Slovak Republic	High-income OECD members
Slovenia	Slovenia	High-income OECD members
Spain	Spain	High-income OECD members
Sweden	Sweden	High-income OECD members
Switzerland	Switzerland	High-income OECD members
United Kingdom	United Kingdom	High-income OECD members
United States	United States	High-income OECD members

## Sheet: RICH_POOR_DEFINITION
Country_name	Country_name	Geo_Location	Income_classification
American Samoa	American Samoa	East Asia and Pacific	Upper-middle-income economies ($4,126 to $12,735)
Australia	Australia	East Asia and Pacific	High-income economies ($12,736 or more)
Brunei Darussalam	Brunei Darussalam	East Asia and Pacific	High-income economies ($12,736 or more)
Cambodia	Cambodia	East Asia and Pacific	Low-income economies ($1,045 or less)
China	China	East Asia and Pacific	Upper-middle-income economies ($4,126 to $12,735)
Fiji	Fiji	East Asia and Pacific	Upper-middle-income economies ($4,126 to $12,735)
French Polynesia	French Polynesia	East Asia and Pacific	High-income economies ($12,736 or more)
Guam	Guam	East Asia and Pacific	High-income economies ($12,736 or more)
Hong Kong SAR, China	Hong Kong SAR, China	East Asia and Pacific	High-income economies ($12,736 or more)
Indonesia	Indonesia	East Asia and Pacific	Lower-middle-income economies ($1,046 to $4,125)
Japan	Japan	East Asia and Pacific	High-income economies ($12,736 or more)
Kiribati	Kiribati	East Asia and Pacific	Lower-middle-income economies ($1,046 to $4,125)
Korea, Dem. Rep.	Korea, Dem. Rep.	East Asia and Pacific	#N/A
Korea, Rep.	Korea, Rep.	East Asia and Pacific	High-income economies ($12,736 or more)
Lao PDR	Lao PDR	East Asia and Pacific	Lower-middle-income economies ($1,046 to $4,125)
Macao SAR, China	Macao SAR, China	East Asia and Pacific	High-income economies ($12,736 or more)
Malaysia	Malaysia	East Asia and Pacific	Upper-middle-income economies ($4,126 to $12,735)
Marshall Islands	Marshall Islands	East Asia and Pacific	Upper-middle-income economies ($4,126 to $12,735)
Micronesia, Fed. Sts.	Micronesia, Fed. Sts.	East Asia and Pacific	Lower-middle-income economies ($1,046 to $4,125)
Mongolia	Mongolia	East Asia and Pacific	Upper-middle-income economies ($4,126 to $12,735)
Myanmar	Myanmar	East Asia and Pacific	Lower-middle-income economies ($1,046 to $4,125)
New Caledonia	New Caledonia	East Asia and Pacific	High-income economies ($12,736 or more)
New Zealand	New Zealand	East Asia and Pacific	High-income economies ($12,736 or more)
Northern Mariana Islands	Northern Mariana Islands	East Asia and Pacific	High-income economies ($12,736 or more)
Palau	Palau	East Asia and Pacific	Upper-middle-income economies ($4,126 to $12,735)
Papua New Guinea	Papua New Guinea	East Asia and Pacific	Lower-middle-income economies ($1,046 to $4,125)
Philippines	Philippines	East Asia and Pacific	Lower-middle-income economies ($1,046 to $4,125)
Samoa	Samoa	East Asia and Pacific	Lower-middle-income economies ($1,046 to $4,125)
Singapore	Singapore	East Asia and Pacific	High-income economies ($12,736 or more)
Solomon Islands	Solomon Islands	East Asia and Pacific	Lower-middle-income economies ($1,046 to $4,125)
Taiwan, China	Taiwan, China	East Asia and Pacific	High-income economies ($12,736 or more)
Thailand	Thailand	East Asia and Pacific	Upper-middle-income economies ($4,126 to $12,735)
Timor-Leste	Timor-Leste	East Asia and Pacific	Lower-middle-income economies ($1,046 to $4,125)
Tonga	Tonga	East Asia and Pacific	Upper-middle-income economies ($4,126 to $12,735)
Tuvalu	Tuvalu	East Asia and Pacific	Upper-middle-income economies ($4,126 to $12,735)
Vanuatu	Vanuatu	East Asia and Pacific	Lower-middle-income economies ($1,046 to $4,125)
Vietnam	Vietnam	East Asia and Pacific	Lower-middle-income economies ($1,046 to $4,125)
Albania	Albania	Europe and Central Asia	Upper-middle-income economies ($4,126 to $12,735)
Andorra	Andorra	Europe and Central Asia	High-income economies ($12,736 or more)
Armenia	Armenia	Europe and Central Asia	Lower-middle-income economies ($1,046 to $4,125)
Austria	Austria	Europe and Central Asia	High-income economies ($12,736 or more)
Azerbaijan	Azerbaijan	Europe and Central Asia	Upper-middle-income economies ($4,126 to $12,735)
Belarus	Belarus	Europe and Central Asia	Upper-middle-income economies ($4,126 to $12,735)
Belgium	Belgium	Europe and Central Asia	High-income economies ($12,736 or more)
Bosnia and Herzegovina	Bosnia and Herzegovina	Europe and Central Asia	Upper-middle-income economies ($4,126 to $12,735)
Bulgaria	Bulgaria	Europe and Central Asia	Upper-middle-income economies ($4,126 to $12,735)
Channel Islands	Channel Islands	Europe and Central Asia	High-income economies ($12,736 or more)
Croatia	Croatia	Europe and Central Asia	High-income economies ($12,736 or more)
Cyprus	Cyprus	Europe and Central Asia	High-income economies ($12,736 or more)
Czech Republic	Czech Republic	Europe and Central Asia	High-income economies ($12,736 or more)
Denmark	Denmark	Europe and Central Asia	High-income economies ($12,736 or more)
Estonia	Estonia	Europe and Central Asia	High-income economies ($12,736 or more)
Faeroe Islands	Faeroe Islands	Europe and Central Asia	High-income economies ($12,736 or more)
Finland	Finland	Europe and Central Asia	High-income economies ($12,736 or more)
France	France	Europe and Central Asia	High-income economies ($12,736 or more)
Georgia	Georgia	Europe and Central Asia	Lower-middle-income economies ($1,046 to $4,125)
Germany	Germany	Europe and Central Asia	High-income economies ($12,736 or more)
Greece	Greece	Europe and Central Asia	High-income economies ($12,736 or more)
Greenland	Greenland	Europe and Central Asia	High-income economies ($12,736 or more)
Hungary	Hungary	Europe and Central Asia	High-income economies ($12,736 or more)
Iceland	Iceland	Europe and Central Asia	High-income economies ($12,736 or more)
Ireland	Ireland	Europe and Central Asia	High-income economies ($12,736 or more)
Isle of Man	Isle of Man	Europe and Central Asia	High-income economies ($12,736 or more)
Italy	Italy	Europe and Central Asia	High-income economies ($12,736 or more)
Kazakhstan	Kazakhstan	Europe and Central Asia	Upper-middle-income economies ($4,126 to $12,735)
Kosovo	Kosovo	Europe and Central Asia	Lower-middle-income economies ($1,046 to $4,125)
Kyrgyz Republic	Kyrgyz Republic	Europe and Central Asia	Lower-middle-income economies ($1,046 to $4,125)
Latvia	Latvia	Europe and Central Asia	High-income economies ($12,736 or more)
Liechtenstein	Liechtenstein	Europe and Central Asia	High-income economies ($12,736 or more)
Lithuania	Lithuania	Europe and Central Asia	High-income economies ($12,736 or more)
Luxembourg	Luxembourg	Europe and Central Asia	High-income economies ($12,736 or more)
Macedonia, FYR	Macedonia, FYR	Europe and Central Asia	Upper-middle-income economies ($4,126 to $12,735)
Moldova	Moldova	Europe and Central Asia	Lower-middle-income economies ($1,046 to $4,125)
Monaco	Monaco	Europe and Central Asia	High-income economies ($12,736 or more)
Montenegro	Montenegro	Europe and Central Asia	Upper-middle-income economies ($4,126 to $12,735)
Netherlands	Netherlands	Europe and Central Asia	High-income economies ($12,736 or more)
Norway	Norway	Europe and Central Asia	High-income economies ($12,736 or more)
Poland	Poland	Europe and Central Asia	High-income economies ($12,736 or more)
Portugal	Portugal	Europe and Central Asia	High-income economies ($12,736 or more)
Romania	Romania	Europe and Central Asia	Upper-middle-income economies ($4,126 to $12,735)
Russian Federation	Russian Federation	Europe and Central Asia	High-income economies ($12,736 or more)
San Marino	San Marino	Europe and Central Asia	High-income economies ($12,736 or more)
Serbia	Serbia	Europe and Central Asia	Upper-middle-income economies ($4,126 to $12,735)
Slovak Republic	Slovak Republic	Europe and Central Asia	High-income economies ($12,736 or more)
Slovenia	Slovenia	Europe and Central Asia	High-income economies ($12,736 or more)
Spain	Spain	Europe and Central Asia	High-income economies ($12,736 or more)
Sweden	Sweden	Europe and Central Asia	High-income economies ($12,736 or more)
Switzerland	Switzerland	Europe and Central Asia	High-income economies ($12,736 or more)
Tajikistan	Tajikistan	Europe and Central Asia	Lower-middle-income economies ($1,046 to $4,125)
Turkey	Turkey	Europe and Central Asia	Upper-middle-income economies ($4,126 to $12,735)
Turkmenistan	Turkmenistan	Europe and Central Asia	Upper-middle-income economies ($4,126 to $12,735)
Ukraine	Ukraine	Europe and Central Asia	Lower-middle-income economies ($1,046 to $4,125)
United Kingdom	United Kingdom	Europe and Central Asia	High-income economies ($12,736 or more)
Uzbekistan	Uzbekistan	Europe and Central Asia	Lower-middle-income economies ($1,046 to $4,125)
Antigua and Barbuda	Antigua and Barbuda	Latin America and the Caribbean	High-income economies ($12,736 or more)
Argentina	Argentina	Latin America and the Caribbean	High-income economies ($12,736 or more)
Aruba	Aruba	Latin America and the Caribbean	High-income economies ($12,736 or more)
Bahamas, The	Bahamas, The	Latin America and the Caribbean	High-income economies ($12,736 or more)
Barbados	Barbados	Latin America and the Caribbean	High-income economies ($12,736 or more)
Belize	Belize	Latin America and the Caribbean	Upper-middle-income economies ($4,126 to $12,735)
Bolivia	Bolivia	Latin America and the Caribbean	Lower-middle-income economies ($1,046 to $4,125)
Brazil	Brazil	Latin America and the Caribbean	Upper-middle-income economies ($4,126 to $12,735)
Cayman Islands	Cayman Islands	Latin America and the Caribbean	High-income economies ($12,736 or more)
Chile	Chile	Latin America and the Caribbean	High-income economies ($12,736 or more)
Colombia	Colombia	Latin America and the Caribbean	Upper-middle-income economies ($4,126 to $12,735)
Costa Rica	Costa Rica	Latin America and the Caribbean	Upper-middle-income economies ($4,126 to $12,735)
Cuba	Cuba	Latin America and the Caribbean	Upper-middle-income economies ($4,126 to $12,735)
Curacao	Curacao	Latin America and the Caribbean	High-income economies ($12,736 or more)
Dominica	Dominica	Latin America and the Caribbean	Upper-middle-income economies ($4,126 to $12,735)
Dominican Republic	Dominican Republic	Latin America and the Caribbean	Upper-middle-income economies ($4,126 to $12,735)
Ecuador	Ecuador	Latin America and the Caribbean	Upper-middle-income economies ($4,126 to $12,735)
El Salvador	El Salvador	Latin America and the Caribbean	Lower-middle-income economies ($1,046 to $4,125)
Grenada	Grenada	Latin America and the Caribbean	Upper-middle-income economies ($4,126 to $12,735)
Guatemala	Guatemala	Latin America and the Caribbean	Lower-middle-income economies ($1,046 to $4,125)
Guyana	Guyana	Latin America and the Caribbean	Lower-middle-income economies ($1,046 to $4,125)
Haiti	Haiti	Latin America and the Caribbean	Low-income economies ($1,045 or less)
Honduras	Honduras	Latin America and the Caribbean	Lower-middle-income economies ($1,046 to $4,125)
Jamaica	Jamaica	Latin America and the Caribbean	Upper-middle-income economies ($4,126 to $12,735)
Mexico	Mexico	Latin America and the Caribbean	Upper-middle-income economies ($4,126 to $12,735)
Nicaragua	Nicaragua	Latin America and the Caribbean	Lower-middle-income economies ($1,046 to $4,125)
Panama	Panama	Latin America and the Caribbean	Upper-middle-income economies ($4,126 to $12,735)
Paraguay	Paraguay	Latin America and the Caribbean	Upper-middle-income economies ($4,126 to $12,735)
Peru	Peru	Latin America and the Caribbean	Upper-middle-income economies ($4,126 to $12,735)
Puerto Rico	Puerto Rico	Latin America and the Caribbean	High-income economies ($12,736 or more)
Sint Maarten (Dutch part)	Sint Maarten (Dutch part)	Latin America and the Caribbean	High-income economies ($12,736 or more)
St. Kitts and Nevis	St. Kitts and Nevis	Latin America and the Caribbean	High-income economies ($12,736 or more)
St. Lucia	St. Lucia	Latin America and the Caribbean	Upper-middle-income economies ($4,126 to $12,735)
St. Martin (French part)	St. Martin (French part)	Latin America and the Caribbean	High-income economies ($12,736 or more)
St. Vincent and the Grenadines	St. Vincent and the Grenadines	Latin America and the Caribbean	Upper-middle-income economies ($4,126 to $12,735)
Suriname	Suriname	Latin America and the Caribbean	Upper-middle-income economies ($4,126 to $12,735)
Trinidad and Tobago	Trinidad and Tobago	Latin America and the Caribbean	High-income economies ($12,736 or more)
Turks and Caicos Islands	Turks and Caicos Islands	Latin America and the Caribbean	High-income economies ($12,736 or more)
Uruguay	Uruguay	Latin America and the Caribbean	High-income economies ($12,736 or more)
Venezuela, RB	Venezuela, RB	Latin America and the Caribbean	High-income economies ($12,736 or more)
Virgin Islands (U.S.)	Virgin Islands (U.S.)	Latin America and the Caribbean	High-income economies ($12,736 or more)
Algeria	Algeria	Middle East and North Africa	Upper-middle-income economies ($4,126 to $12,735)
Bahrain	Bahrain	Middle East and North Africa	High-income economies ($12,736 or more)
Djibouti	Djibouti	Middle East and North Africa	Lower-middle-income economies ($1,046 to $4,125)
Egypt, Arab Rep.	Egypt, Arab Rep.	Middle East and North Africa	Lower-middle-income economies ($1,046 to $4,125)
Iran, Islamic Rep.	Iran, Islamic Rep.	Middle East and North Africa	Upper-middle-income economies ($4,126 to $12,735)
Iraq	Iraq	Middle East and North Africa	Upper-middle-income economies ($4,126 to $12,735)
Israel	Israel	Middle East and North Africa	High-income economies ($12,736 or more)
Jordan	Jordan	Middle East and North Africa	Upper-middle-income economies ($4,126 to $12,735)
Kuwait	Kuwait	Middle East and North Africa	High-income economies ($12,736 or more)
Lebanon	Lebanon	Middle East and North Africa	Upper-middle-income economies ($4,126 to $12,735)
Libya	Libya	Middle East and North Africa	Upper-middle-income economies ($4,126 to $12,735)
Malta	Malta	Middle East and North Africa	High-income economies ($12,736 or more)
Morocco	Morocco	Middle East and North Africa	Lower-middle-income economies ($1,046 to $4,125)
Oman	Oman	Middle East and North Africa	High-income economies ($12,736 or more)
Qatar	Qatar	Middle East and North Africa	High-income economies ($12,736 or more)
Saudi Arabia	Saudi Arabia	Middle East and North Africa	High-income economies ($12,736 or more)
Syrian Arab Republic	Syrian Arab Republic	Middle East and North Africa	Lower-middle-income economies ($1,046 to $4,125)
Tunisia	Tunisia	Middle East and North Africa	Upper-middle-income economies ($4,126 to $12,735)
United Arab Emirates	United Arab Emirates	Middle East and North Africa	High-income economies ($12,736 or more)
West Bank and Gaza	West Bank and Gaza	Middle East and North Africa	Lower-middle-income economies ($1,046 to $4,125)
Yemen, Rep.	Yemen, Rep.	Middle East and North Africa	Lower-middle-income economies ($1,046 to $4,125)
Bermuda	Bermuda	North America	High-income economies ($12,736 or more)
Canada	Canada	North America	High-income economies ($12,736 or more)
United States	United States	North America	High-income economies ($12,736 or more)
Afghanistan	Afghanistan	South Asia	Low-income economies ($1,045 or less)
Bangladesh	Bangladesh	South Asia	Lower-middle-income economies ($1,046 to $4,125)
Bhutan	Bhutan	South Asia	Lower-middle-income economies ($1,046 to $4,125)
India	India	South Asia	Lower-middle-income economies ($1,046 to $4,125)
Maldives	Maldives	South Asia	Upper-middle-income economies ($4,126 to $12,735)
Nepal	Nepal	South Asia	Low-income economies ($1,045 or less)
Pakistan	Pakistan	South Asia	Lower-middle-income economies ($1,046 to $4,125)
Sri Lanka	Sri Lanka	South Asia	Lower-middle-income economies ($1,046 to $4,125)
Angola	Angola	Sub-Saharan Africa	Upper-middle-income economies ($4,126 to $12,735)
Benin	Benin	Sub-Saharan Africa	Low-income economies ($1,045 or less)
Botswana	Botswana	Sub-Saharan Africa	Upper-middle-income economies ($4,126 to $12,735)
Burkina Faso	Burkina Faso	Sub-Saharan Africa	Low-income economies ($1,045 or less)
Burundi	Burundi	Sub-Saharan Africa	Low-income economies ($1,045 or less)
Cabo Verde	Cabo Verde	Sub-Saharan Africa	Lower-middle-income economies ($1,046 to $4,125)
Cameroon	Cameroon	Sub-Saharan Africa	Lower-middle-income economies ($1,046 to $4,125)
Central African Republic	Central African Republic	Sub-Saharan Africa	Low-income economies ($1,045 or less)
Chad	Chad	Sub-Saharan Africa	Low-income economies ($1,045 or less)
Comoros	Comoros	Sub-Saharan Africa	Low-income economies ($1,045 or less)
Congo, Dem. Rep.	Congo, Dem. Rep.	Sub-Saharan Africa	Low-income economies ($1,045 or less)
Congo, Rep.	Congo, Rep.	Sub-Saharan Africa	Lower-middle-income economies ($1,046 to $4,125)
Côte d'Ivoire	Côte d'Ivoire	Sub-Saharan Africa	Lower-middle-income economies ($1,046 to $4,125)
Equatorial Guinea	Equatorial Guinea	Sub-Saharan Africa	High-income economies ($12,736 or more)
Eritrea	Eritrea	Sub-Saharan Africa	Low-income economies ($1,045 or less)
Ethiopia	Ethiopia	Sub-Saharan Africa	Low-income economies ($1,045 or less)
Gabon	Gabon	Sub-Saharan Africa	Upper-middle-income economies ($4,126 to $12,735)
Gambia, The	Gambia, The	Sub-Saharan Africa	Low-income economies ($1,045 or less)
Ghana	Ghana	Sub-Saharan Africa	Lower-middle-income economies ($1,046 to $4,125)
Guinea	Guinea	Sub-Saharan Africa	Low-income economies ($1,045 or less)
Guinea-Bissau	Guinea-Bissau	Sub-Saharan Africa	Low-income economies ($1,045 or less)
Kenya	Kenya	Sub-Saharan Africa	Lower-middle-income economies ($1,046 to $4,125)
Lesotho	Lesotho	Sub-Saharan Africa	Lower-middle-income economies ($1,046 to $4,125)
Liberia	Liberia	Sub-Saharan Africa	Low-income economies ($1,045 or less)
Madagascar	Madagascar	Sub-Saharan Africa	Low-income economies ($1,045 or less)
Malawi	Malawi	Sub-Saharan Africa	Low-income economies ($1,045 or less)
Mali	Mali	Sub-Saharan Africa	Low-income economies ($1,045 or less)
Mauritania	Mauritania	Sub-Saharan Africa	Lower-middle-income economies ($1,046 to $4,125)
Mauritius	Mauritius	Sub-Saharan Africa	Upper-middle-income economies ($4,126 to $12,735)
Mozambique	Mozambique	Sub-Saharan Africa	Low-income economies ($1,045 or less)
Namibia	Namibia	Sub-Saharan Africa	Upper-middle-income economies ($4,126 to $12,735)
Niger	Niger	Sub-Saharan Africa	Low-income economies ($1,045 or less)
Nigeria	Nigeria	Sub-Saharan Africa	Lower-middle-income economies ($1,046 to $4,125)
Rwanda	Rwanda	Sub-Saharan Africa	Low-income economies ($1,045 or less)
São Tomé and Principe	São Tomé and Principe	Sub-Saharan Africa	Lower-middle-income economies ($1,046 to $4,125)
Senegal	Senegal	Sub-Saharan Africa	Lower-middle-income economies ($1,046 to $4,125)
Seychelles	Seychelles	Sub-Saharan Africa	High-income economies ($12,736 or more)
Sierra Leone	Sierra Leone	Sub-Saharan Africa	Low-income economies ($1,045 or less)
Somalia	Somalia	Sub-Saharan Africa	Low-income economies ($1,045 or less)
South Africa	South Africa	Sub-Saharan Africa	Upper-middle-income economies ($4,126 to $12,735)
South Sudan	South Sudan	Sub-Saharan Africa	Low-income economies ($1,045 or less)
Sudan	Sudan	Sub-Saharan Africa	Lower-middle-income economies ($1,046 to $4,125)
Swaziland	Swaziland	Sub-Saharan Africa	Lower-middle-income economies ($1,046 to $4,125)
Tanzania	Tanzania	Sub-Saharan Africa	Low-income economies ($1,045 or less)
Togo	Togo	Sub-Saharan Africa	Low-income economies ($1,045 or less)
Uganda	Uganda	Sub-Saharan Africa	Low-income economies ($1,045 or less)
Zambia	Zambia	Sub-Saharan Africa	Lower-middle-income economies ($1,046 to $4,125)
Zimbabwe	Zimbabwe	Sub-Saharan Africa	Low-income economies ($1,045 or less)
